# Supplementary material for: Iodido(N-phenyl­thio­urea)bis­(triphenyl­phosphine)copper(I)
Source: Acta Crystallogr Sect E Struct Rep Online. 2008 Jun 28;64(Pt 7):m977. doi: 10.1107/S1600536808019119 (PMC2961665; doi:10.1107/S1600536808019119)
Supplement: Supplementary file 1 [file e-64-0m977-sup1.cif]

##############################################################################
###                                                                        ###
###        Electronic paper (Acta Crystallographica Section E)             ###
###                                                                        ###
##############################################################################
#                                                                            #
# This CIF contains the data in a paper accepted for publication in Acta     #
# Crystallographica Section E. It conforms to the requirements of Notes      #
# for Authors for Section E, and has been peer reviewed under the auspices   #
# of the IUCr Commission on Journals.                                        #
#                                                                            #
# Full details of the Crystallographic Information File format               #
# are given in the paper "The Crystallographic Information File (CIF):       #
# a New Standard Archive File for Crystallography" by S. R. Hall, F. H.      #
# Allen and I. D. Brown [Acta Cryst. (1991), A47, 655-685].                  #
#                                                                            #
# The current version of the core CIF dictionary is obtainable from          #
# ftp://ftp.iucr.org/pub/cif_core.dic. The current version number is 2.4.    #
#                                                                            #
# Software is freely available for graphical display of the structure(s) in  #
# this CIF.  For information consult the CIF home page http://www.iucr.org/  #
# cif/home.html                                                              #
#                                                                            #
# This file may be used for bona fide research purposes within the           #
# scientific community so long as proper attribution is given to the journal # 
# article from which it was obtained.                                        #
#                                                                            #
##############################################################################
                                             
data_I
_audit_creation_method     SHELXL-97
_chemical_name_systematic
;
Iodido(<i>N</i>-phenylthiourea)bis(triphenylphosphine)copper(I)
;
_chemical_name_common     ?
_chemical_formula_moiety     'C43 H38 Cu I N2 P2 S'
_chemical_formula_sum     'C43 H38 Cu I N2 P2 S'
_chemical_formula_iupac     '[Cu I (C18 H15 P)2 (C7 H8 N2 S)]'
_chemical_formula_weight     867.19
_chemical_melting_point     ?
_symmetry_cell_setting     Triclinic
_symmetry_space_group_name_H-M     'P -1'
_symmetry_space_group_name_Hall     '-P 1'
loop_
    _symmetry_equiv_pos_as_xyz
    'x, y, z'
    '-x, -y, -z'
_cell_length_a     10.9505(9)
_cell_length_b     18.7294(15)
_cell_length_c     21.3731(18)
_cell_angle_alpha     67.4220(10)
_cell_angle_beta     77.2150(10)
_cell_angle_gamma     73.2240(10)
_cell_volume     3844.9(5)
_cell_formula_units_Z     4
_cell_measurement_reflns_used     8397
_cell_measurement_theta_min     2.3475
_cell_measurement_theta_max     27.074
_cell_measurement_temperature     173(2)
_exptl_crystal_description     plate
_exptl_crystal_colour     colorless
_exptl_crystal_size_max     0.50
_exptl_crystal_size_mid     0.30
_exptl_crystal_size_min     0.07
_exptl_crystal_density_diffrn     1.498
_exptl_crystal_density_meas     ?
_exptl_crystal_density_method     'not measured'
_exptl_crystal_F_000     1752
_exptl_absorpt_coefficient_mu     1.542
_exptl_absorpt_correction_type     multi-scan
_exptl_absorpt_process_details     '(SADABS; Bruker, 2003)'
_exptl_absorpt_correction_T_min     0.582
_exptl_absorpt_correction_T_max     0.898
_exptl_special_details
;
;
_diffrn_ambient_temperature     173
_diffrn_radiation_type     'Mo K\a'
_diffrn_radiation_wavelength     0.71074
_diffrn_radiation_monochromator     graphite
_diffrn_measurement_device_type     'Bruker Platform'
_diffrn_measurement_device     'three-circle diffractometer'
_diffrn_measurement_method     \w
_diffrn_detector_area_resol_mean     8.192
_diffrn_reflns_number     42789
_diffrn_reflns_av_R_equivalents     0.0885
_diffrn_reflns_av_sigmaI/netI     0.1215
_diffrn_reflns_theta_min     1.04
_diffrn_reflns_theta_max     26.37
_diffrn_reflns_theta_full     26.37
_diffrn_measured_fraction_theta_max     0.997
_diffrn_measured_fraction_theta_full     0.997
_diffrn_reflns_limit_h_min     -13
_diffrn_reflns_limit_h_max     13
_diffrn_reflns_limit_k_min     -23
_diffrn_reflns_limit_k_max     23
_diffrn_reflns_limit_l_min     -26
_diffrn_reflns_limit_l_max     26
_diffrn_standards_decay_%     0
_refine_special_details
;
Refinement of <i>F</i>^2^ against ALL reflections. The weighted <i>R</i>-factor
<i>wR</i> and goodness of fit <i>S</i> are based on <i>F</i>^2^, conventional
<i>R</i>-factors <i>R</i> are based on <i>F</i>, with <i>F</i> set to zero for
negative <i>F</i>^2^. The threshold expression of <i>F</i>^2^ >
\s(<i>F</i>^2^) is used only for calculating <i>R</i>-factors(gt) <i>etc</i>.
and is not relevant to the choice of reflections for refinement.
<i>R</i>-factors based on <i>F</i>^2^ are statistically about twice as large
as those based on <i>F</i>, and <i>R</i>- factors based on ALL data will be
even larger.
;
_reflns_number_total     15698
_reflns_number_gt     8887
_reflns_threshold_expression     I>2s(I)
_refine_ls_structure_factor_coef     Fsqd
_refine_ls_matrix_type     full
_refine_ls_R_factor_all     0.1218
_refine_ls_R_factor_gt     0.0503
_refine_ls_wR_factor_gt     0.0852
_refine_ls_wR_factor_ref     0.1077
_refine_ls_goodness_of_fit_ref     0.982
_refine_ls_restrained_S_all     0.982
_refine_ls_number_reflns     15698
_refine_ls_number_parameters     901
_refine_ls_number_restraints     0
_refine_ls_hydrogen_treatment     constr
_refine_ls_weighting_scheme     calc
_refine_ls_weighting_details
         'calc w=1/[\s^2^(Fo^2^)+(0.0284P)^2^+1.9087P] where P=(Fo^2^+2Fc^2^)/3'
_atom_sites_solution_hydrogens     geom
_atom_sites_solution_primary     direct
_atom_sites_solution_secondary     difmap
_refine_ls_shift/su_max     0.001
_refine_ls_shift/su_mean     0.000
_refine_diff_density_max     0.823
_refine_diff_density_min     -0.743
_refine_ls_extinction_method     none
_refine_ls_extinction_coef     ?
loop_
    _atom_type_symbol
    _atom_type_description
    _atom_type_scat_dispersion_real
    _atom_type_scat_dispersion_imag
    _atom_type_scat_source
    'C' 'C' 0.0033 0.0016
                         'International Tables Vol C Tables 4.2.6.8 and 6.1.1.4'
    'H' 'H' 0.0000 0.0000
                         'International Tables Vol C Tables 4.2.6.8 and 6.1.1.4'
    'N' 'N' 0.0061 0.0033
                         'International Tables Vol C Tables 4.2.6.8 and 6.1.1.4'
    'P' 'P' 0.1023 0.0942
                         'International Tables Vol C Tables 4.2.6.8 and 6.1.1.4'
    'S' 'S' 0.1246 0.1234
                         'International Tables Vol C Tables 4.2.6.8 and 6.1.1.4'
    'Cu' 'Cu' 0.3201 1.2651
                         'International Tables Vol C Tables 4.2.6.8 and 6.1.1.4'
    'I' 'I' -0.4742 1.8119
                         'International Tables Vol C Tables 4.2.6.8 and 6.1.1.4'
_computing_data_collection     'SMART (Bruker, 1998)'
_computing_cell_refinement     'SMART (Bruker, 1998)'
_computing_data_reduction
                            'SAINT (Bruker, 2003) and SHELXTL (Sheldrick, 2008)'
_computing_structure_solution     'SHELXS97 (Sheldrick, 2008)'
_computing_structure_refinement     'SHELXL97 (Sheldrick, 2008)'
_computing_molecular_graphics     'SHELXTL (Sheldrick, 2008)'
_computing_publication_material     'SHELXTL (Sheldrick, 2008)'
loop_
    _atom_site_type_symbol
    _atom_site_label
    _atom_site_fract_x
    _atom_site_fract_y
    _atom_site_fract_z
    _atom_site_U_iso_or_equiv
    _atom_site_adp_type
    _atom_site_calc_flag
    _atom_site_refinement_flags
    _atom_site_occupancy
    _atom_site_disorder_assembly
    _atom_site_disorder_group
    Cu Cu1 0.22484(6) 0.77723(4) 0.37656(3) 0.02320(17) Uani d . 1 . .
    Cu Cu2 0.80632(6) 0.24103(4) 0.10985(3) 0.02128(16) Uani d . 1 . .
    I I1 0.46394(3) 0.75683(2) 0.39996(2) 0.02967(11) Uani d . 1 . .
    I I2 0.56365(3) 0.26189(2) 0.09357(2) 0.02911(11) Uani d . 1 . .
    S S1 0.15450(14) 0.90317(8) 0.28957(8) 0.0300(4) Uani d . 1 . .
    S S2 0.86425(13) 0.12053(8) 0.20281(7) 0.0228(3) Uani d . 1 . .
    N N1 0.1515(4) 1.0517(3) 0.2712(2) 0.0332(12) Uani d . 1 . .
    H H1A 0.1840 1.0886 0.2729 0.040 Uiso calc R 1 . .
    H H1B 0.0778 1.0648 0.2550 0.040 Uiso calc R 1 . .
    N N2 0.3254(4) 0.9573(3) 0.3173(2) 0.0316(12) Uani d . 1 . .
    H H2A 0.3623 0.9064 0.3303 0.038 Uiso calc R 1 . .
    N N3 0.8570(4) -0.0299(2) 0.2387(2) 0.0316(12) Uani d . 1 . .
    H H3A 0.8305 -0.0692 0.2371 0.038 Uiso calc R 1 . .
    H H3B 0.9134 -0.0396 0.2662 0.038 Uiso calc R 1 . .
    N N4 0.7271(4) 0.0587(2) 0.1580(2) 0.0267(11) Uani d . 1 . .
    H H4A 0.6980 0.1089 0.1346 0.032 Uiso calc R 1 . .
    P P1 0.21516(14) 0.68413(8) 0.33399(7) 0.0217(3) Uani d . 1 . .
    P P2 0.11408(14) 0.77457(8) 0.48212(7) 0.0229(3) Uani d . 1 . .
    P P3 0.80062(13) 0.33467(8) 0.15518(7) 0.0212(3) Uani d . 1 . .
    P P4 0.93858(14) 0.23217(8) 0.01210(7) 0.0214(3) Uani d . 1 . .
    C C1 0.2138(5) 0.9760(3) 0.2929(3) 0.0246(13) Uani d . 1 . .
    C C2 0.3955(5) 1.0065(3) 0.3258(3) 0.0297(14) Uani d . 1 . .
    C C3 0.4523(5) 0.9764(3) 0.3850(3) 0.0332(15) Uani d . 1 . .
    H H3 0.4354 0.9292 0.4201 0.040 Uiso calc R 1 . .
    C C4 0.5344(5) 1.0157(3) 0.3924(3) 0.0376(16) Uani d . 1 . .
    H H4 0.5749 0.9948 0.4327 0.045 Uiso calc R 1 . .
    C C5 0.5582(6) 1.0846(3) 0.3425(3) 0.0375(16) Uani d . 1 . .
    H H5 0.6150 1.1111 0.3480 0.045 Uiso calc R 1 . .
    C C6 0.4991(6) 1.1147(3) 0.2848(3) 0.0366(16) Uani d . 1 . .
    H H6 0.5137 1.1632 0.2510 0.044 Uiso calc R 1 . .
    C C7 0.4180(5) 1.0764(3) 0.2742(3) 0.0326(15) Uani d . 1 . .
    H H7 0.3793 1.0971 0.2333 0.039 Uiso calc R 1 . .
    C C8 0.3242(5) 0.6753(3) 0.2570(3) 0.0247(13) Uani d . 1 . .
    C C9 0.4422(6) 0.6943(4) 0.2459(3) 0.0379(16) Uani d . 1 . .
    H H9 0.4596 0.7179 0.2742 0.045 Uiso calc R 1 . .
    C C10 0.5348(6) 0.6796(4) 0.1941(3) 0.0454(18) Uani d . 1 . .
    H H10 0.6159 0.6919 0.1877 0.054 Uiso calc R 1 . .
    C C11 0.5100(6) 0.6469(3) 0.1513(3) 0.0417(17) Uani d . 1 . .
    H H11 0.5736 0.6364 0.1157 0.050 Uiso calc R 1 . .
    C C12 0.3918(6) 0.6299(3) 0.1613(3) 0.0363(15) Uani d . 1 . .
    H H12 0.3736 0.6082 0.1318 0.044 Uiso calc R 1 . .
    C C13 0.2983(5) 0.6438(3) 0.2136(3) 0.0284(14) Uani d . 1 . .
    H H13 0.2171 0.6318 0.2196 0.034 Uiso calc R 1 . .
    C C14 0.0541(5) 0.7024(3) 0.3118(3) 0.0222(13) Uani d . 1 . .
    C C15 0.0182(5) 0.7605(3) 0.2507(3) 0.0262(13) Uani d . 1 . .
    H H15 0.0805 0.7864 0.2184 0.031 Uiso calc R 1 . .
    C C16 -0.1063(5) 0.7808(3) 0.2361(3) 0.0268(13) Uani d . 1 . .
    H H16 -0.1293 0.8209 0.1943 0.032 Uiso calc R 1 . .
    C C17 -0.1984(5) 0.7431(3) 0.2824(3) 0.0317(15) Uani d . 1 . .
    H H17 -0.2841 0.7569 0.2720 0.038 Uiso calc R 1 . .
    C C18 -0.1649(5) 0.6852(3) 0.3436(3) 0.0301(14) Uani d . 1 . .
    H H18 -0.2275 0.6593 0.3755 0.036 Uiso calc R 1 . .
    C C19 -0.0399(5) 0.6652(3) 0.3582(3) 0.0239(13) Uani d . 1 . .
    H H19 -0.0175 0.6257 0.4004 0.029 Uiso calc R 1 . .
    C C20 0.2465(5) 0.5804(3) 0.3896(3) 0.0234(13) Uani d . 1 . .
    C C21 0.2035(5) 0.5231(3) 0.3786(3) 0.0267(13) Uani d . 1 . .
    H H21 0.1548 0.5381 0.3421 0.032 Uiso calc R 1 . .
    C C22 0.2318(5) 0.4449(3) 0.4208(3) 0.0314(14) Uani d . 1 . .
    H H22 0.2000 0.4068 0.4138 0.038 Uiso calc R 1 . .
    C C23 0.3049(6) 0.4212(3) 0.4727(3) 0.0387(16) Uani d . 1 . .
    H H23 0.3255 0.3668 0.5006 0.046 Uiso calc R 1 . .
    C C24 0.3487(6) 0.4768(3) 0.4842(3) 0.0395(16) Uani d . 1 . .
    H H24 0.3989 0.4609 0.5203 0.047 Uiso calc R 1 . .
    C C25 0.3192(5) 0.5558(3) 0.4431(3) 0.0309(14) Uani d . 1 . .
    H H25 0.3491 0.5938 0.4515 0.037 Uiso calc R 1 . .
    C C26 -0.0620(5) 0.7959(3) 0.4911(3) 0.0250(13) Uani d . 1 . .
    C C27 -0.1209(5) 0.8044(3) 0.4374(3) 0.0298(14) Uani d . 1 . .
    H H27 -0.0702 0.8021 0.3957 0.036 Uiso calc R 1 . .
    C C28 -0.2544(6) 0.8164(4) 0.4434(3) 0.0406(16) Uani d . 1 . .
    H H28 -0.2947 0.8232 0.4058 0.049 Uiso calc R 1 . .
    C C29 -0.3271(6) 0.8183(3) 0.5047(3) 0.0399(16) Uani d . 1 . .
    H H29 -0.4178 0.8253 0.5097 0.048 Uiso calc R 1 . .
    C C30 -0.2687(6) 0.8102(3) 0.5582(3) 0.0383(16) Uani d . 1 . .
    H H30 -0.3193 0.8130 0.5998 0.046 Uiso calc R 1 . .
    C C31 -0.1364(5) 0.7979(3) 0.5520(3) 0.0333(15) Uani d . 1 . .
    H H31 -0.0965 0.7907 0.5899 0.040 Uiso calc R 1 . .
    C C32 0.1544(5) 0.6755(3) 0.5464(3) 0.0253(13) Uani d . 1 . .
    C C33 0.0754(6) 0.6219(3) 0.5641(3) 0.0368(16) Uani d . 1 . .
    H H33 -0.0039 0.6385 0.5460 0.044 Uiso calc R 1 . .
    C C34 0.1128(7) 0.5448(4) 0.6079(3) 0.0501(19) Uani d . 1 . .
    H H34 0.0594 0.5086 0.6190 0.060 Uiso calc R 1 . .
    C C35 0.2258(7) 0.5201(4) 0.6355(3) 0.0477(18) Uani d . 1 . .
    H H35 0.2491 0.4674 0.6664 0.057 Uiso calc R 1 . .
    C C36 0.3056(7) 0.5711(4) 0.6186(3) 0.0454(17) Uani d . 1 . .
    H H36 0.3845 0.5537 0.6373 0.054 Uiso calc R 1 . .
    C C37 0.2700(6) 0.6486(3) 0.5740(3) 0.0333(15) Uani d . 1 . .
    H H37 0.3257 0.6836 0.5623 0.040 Uiso calc R 1 . .
    C C38 0.1383(5) 0.8424(3) 0.5191(3) 0.0277(14) Uani d . 1 . .
    C C39 0.1311(6) 0.8262(4) 0.5887(3) 0.0401(16) Uani d . 1 . .
    H H39 0.1221 0.7755 0.6205 0.048 Uiso calc R 1 . .
    C C40 0.1373(7) 0.8861(4) 0.6111(4) 0.055(2) Uani d . 1 . .
    H H40 0.1299 0.8760 0.6587 0.066 Uiso calc R 1 . .
    C C41 0.1542(6) 0.9597(4) 0.5653(4) 0.054(2) Uani d . 1 . .
    H H41 0.1597 0.9994 0.5813 0.065 Uiso calc R 1 . .
    C C42 0.1626(7) 0.9743(4) 0.4973(4) 0.056(2) Uani d . 1 . .
    H H42 0.1750 1.0243 0.4655 0.067 Uiso calc R 1 . .
    C C43 0.1534(6) 0.9167(4) 0.4743(3) 0.0407(17) Uani d . 1 . .
    H H43 0.1575 0.9283 0.4267 0.049 Uiso calc R 1 . .
    C C44 0.8119(5) 0.0442(3) 0.1994(3) 0.0208(12) Uani d . 1 . .
    C C45 0.6767(5) 0.0025(3) 0.1467(3) 0.0239(13) Uani d . 1 . .
    C C46 0.6858(5) 0.0049(3) 0.0809(3) 0.0305(14) Uani d . 1 . .
    H H46 0.7283 0.0415 0.0446 0.037 Uiso calc R 1 . .
    C C47 0.6331(6) -0.0459(4) 0.0672(3) 0.0382(16) Uani d . 1 . .
    H H47 0.6404 -0.0445 0.0216 0.046 Uiso calc R 1 . .
    C C48 0.5700(6) -0.0984(4) 0.1198(3) 0.0386(16) Uani d . 1 . .
    H H48 0.5331 -0.1328 0.1105 0.046 Uiso calc R 1 . .
    C C49 0.5607(5) -0.1007(3) 0.1860(3) 0.0388(16) Uani d . 1 . .
    H H49 0.5177 -0.1370 0.2223 0.047 Uiso calc R 1 . .
    C C50 0.6145(5) -0.0498(3) 0.2000(3) 0.0263(13) Uani d . 1 . .
    H H50 0.6082 -0.0514 0.2455 0.032 Uiso calc R 1 . .
    C C51 0.6712(5) 0.3423(3) 0.2242(3) 0.0246(13) Uani d . 1 . .
    C C52 0.6550(6) 0.2738(3) 0.2773(3) 0.0447(18) Uani d . 1 . .
    H H52 0.7103 0.2245 0.2765 0.054 Uiso calc R 1 . .
    C C53 0.5600(7) 0.2748(4) 0.3319(3) 0.053(2) Uani d . 1 . .
    H H53 0.5545 0.2271 0.3693 0.064 Uiso calc R 1 . .
    C C54 0.4746(6) 0.3436(4) 0.3325(4) 0.0490(19) Uani d . 1 . .
    H H54 0.4053 0.3436 0.3682 0.059 Uiso calc R 1 . .
    C C55 0.4896(6) 0.4126(4) 0.2810(4) 0.056(2) Uani d . 1 . .
    H H55 0.4321 0.4612 0.2818 0.067 Uiso calc R 1 . .
    C C56 0.5880(6) 0.4124(4) 0.2276(3) 0.0464(18) Uani d . 1 . .
    H H56 0.5984 0.4612 0.1928 0.056 Uiso calc R 1 . .
    C C57 0.9462(5) 0.3192(3) 0.1916(3) 0.0199(12) Uani d . 1 . .
    C C58 1.0621(5) 0.2804(3) 0.1645(3) 0.0268(13) Uani d . 1 . .
    H H58 1.0629 0.2610 0.1293 0.032 Uiso calc R 1 . .
    C C59 1.1759(6) 0.2696(3) 0.1883(3) 0.0349(15) Uani d . 1 . .
    H H59 1.2547 0.2453 0.1678 0.042 Uiso calc R 1 . .
    C C60 1.1761(6) 0.2939(3) 0.2413(3) 0.0340(15) Uani d . 1 . .
    H H60 1.2544 0.2854 0.2581 0.041 Uiso calc R 1 . .
    C C61 1.0622(6) 0.3306(3) 0.2698(3) 0.0326(15) Uani d . 1 . .
    H H61 1.0621 0.3466 0.3070 0.039 Uiso calc R 1 . .
    C C62 0.9478(6) 0.3446(3) 0.2453(3) 0.0271(13) Uani d . 1 . .
    H H62 0.8703 0.3714 0.2647 0.033 Uiso calc R 1 . .
    C C63 0.7774(5) 0.4363(3) 0.0956(3) 0.0225(13) Uani d . 1 . .
    C C64 0.8678(5) 0.4821(3) 0.0775(3) 0.0284(14) Uani d . 1 . .
    H H64 0.9438 0.4619 0.0990 0.034 Uiso calc R 1 . .
    C C65 0.8473(6) 0.5571(3) 0.0279(3) 0.0356(15) Uani d . 1 . .
    H H65 0.9102 0.5877 0.0150 0.043 Uiso calc R 1 . .
    C C66 0.7355(6) 0.5873(3) -0.0025(3) 0.0353(15) Uani d . 1 . .
    H H66 0.7216 0.6388 -0.0362 0.042 Uiso calc R 1 . .
    C C67 0.6440(6) 0.5429(3) 0.0158(3) 0.0328(15) Uani d . 1 . .
    H H67 0.5667 0.5640 -0.0046 0.039 Uiso calc R 1 . .
    C C68 0.6657(6) 0.4678(3) 0.0640(3) 0.0289(14) Uani d . 1 . .
    H H68 0.6034 0.4370 0.0758 0.035 Uiso calc R 1 . .
    C C69 1.1067(5) 0.1898(3) 0.0278(3) 0.0204(12) Uani d . 1 . .
    C C70 1.2036(5) 0.2323(3) -0.0020(3) 0.0297(14) Uani d . 1 . .
    H H70 1.1860 0.2828 -0.0368 0.036 Uiso calc R 1 . .
    C C71 1.3245(6) 0.2011(4) 0.0189(3) 0.0370(16) Uani d . 1 . .
    H H71 1.3895 0.2304 -0.0019 0.044 Uiso calc R 1 . .
    C C72 1.3524(6) 0.1279(4) 0.0696(3) 0.0351(15) Uani d . 1 . .
    H H72 1.4354 0.1074 0.0841 0.042 Uiso calc R 1 . .
    C C73 1.2581(5) 0.0846(3) 0.0989(3) 0.0307(14) Uani d . 1 . .
    H H73 1.2767 0.0338 0.1331 0.037 Uiso calc R 1 . .
    C C74 1.1364(5) 0.1156(3) 0.0781(3) 0.0273(13) Uani d . 1 . .
    H H74 1.0723 0.0857 0.0985 0.033 Uiso calc R 1 . .
    C C75 0.9415(5) 0.3227(3) -0.0624(3) 0.0242(13) Uani d . 1 . .
    C C76 0.8565(6) 0.3940(3) -0.0611(3) 0.0316(14) Uani d . 1 . .
    H H76 0.8008 0.3963 -0.0206 0.038 Uiso calc R 1 . .
    C C77 0.8536(7) 0.4618(4) -0.1195(3) 0.0461(18) Uani d . 1 . .
    H H77 0.7960 0.5103 -0.1184 0.055 Uiso calc R 1 . .
    C C78 0.9325(7) 0.4593(4) -0.1779(3) 0.0484(19) Uani d . 1 . .
    H H78 0.9295 0.5060 -0.2172 0.058 Uiso calc R 1 . .
    C C79 1.0163(7) 0.3897(4) -0.1803(3) 0.0461(18) Uani d . 1 . .
    H H79 1.0716 0.3884 -0.2211 0.055 Uiso calc R 1 . .
    C C80 1.0202(6) 0.3215(3) -0.1234(3) 0.0366(15) Uani d . 1 . .
    H H80 1.0771 0.2733 -0.1257 0.044 Uiso calc R 1 . .
    C C81 0.9045(5) 0.1720(3) -0.0295(3) 0.0194(12) Uani d . 1 . .
    C C82 0.9928(5) 0.1096(3) -0.0451(3) 0.0236(13) Uani d . 1 . .
    H H82 1.0759 0.0925 -0.0308 0.028 Uiso calc R 1 . .
    C C83 0.9595(6) 0.0719(3) -0.0819(3) 0.0313(14) Uani d . 1 . .
    H H83 1.0204 0.0291 -0.0925 0.038 Uiso calc R 1 . .
    C C84 0.8404(6) 0.0960(3) -0.1029(3) 0.0312(15) Uani d . 1 . .
    H H84 0.8191 0.0699 -0.1280 0.037 Uiso calc R 1 . .
    C C85 0.7513(6) 0.1577(3) -0.0879(3) 0.0305(14) Uani d . 1 . .
    H H85 0.6688 0.1746 -0.1028 0.037 Uiso calc R 1 . .
    C C86 0.7827(5) 0.1956(3) -0.0506(3) 0.0287(14) Uani d . 1 . .
    H H86 0.7208 0.2377 -0.0394 0.034 Uiso calc R 1 . .
loop_
    _atom_site_aniso_label
    _atom_site_aniso_U_11
    _atom_site_aniso_U_22
    _atom_site_aniso_U_33
    _atom_site_aniso_U_12
    _atom_site_aniso_U_13
    _atom_site_aniso_U_23
    Cu1 0.0238(4) 0.0223(4) 0.0256(4) -0.0074(3) -0.0024(3) -0.0092(3)
    Cu2 0.0239(4) 0.0165(3) 0.0254(4) -0.0047(3) -0.0050(3) -0.0082(3)
    I1 0.0237(2) 0.0261(2) 0.0380(3) -0.00612(18) -0.00825(18) -0.00693(19)
    I2 0.0247(2) 0.0208(2) 0.0409(3) -0.00426(17) -0.01189(18) -0.00596(18)
    S1 0.0375(9) 0.0223(8) 0.0324(9) -0.0072(7) -0.0164(7) -0.0048(7)
    S2 0.0289(8) 0.0168(7) 0.0249(8) -0.0047(6) -0.0088(6) -0.0070(6)
    N1 0.035(3) 0.025(3) 0.044(3) -0.006(2) -0.017(2) -0.010(2)
    N2 0.035(3) 0.020(3) 0.044(3) -0.010(2) -0.012(3) -0.008(2)
    N3 0.044(3) 0.014(2) 0.040(3) -0.005(2) -0.021(3) -0.004(2)
    N4 0.030(3) 0.014(2) 0.036(3) -0.001(2) -0.017(2) -0.005(2)
    P1 0.0254(8) 0.0174(7) 0.0224(8) -0.0066(7) -0.0023(7) -0.0061(6)
    P2 0.0250(8) 0.0230(8) 0.0232(8) -0.0082(7) -0.0017(7) -0.0095(7)
    P3 0.0237(8) 0.0158(7) 0.0251(8) -0.0041(6) -0.0041(7) -0.0078(6)
    P4 0.0250(8) 0.0178(8) 0.0236(8) -0.0061(6) -0.0043(7) -0.0077(7)
    C1 0.034(4) 0.019(3) 0.019(3) -0.003(3) -0.005(3) -0.005(3)
    C2 0.028(3) 0.028(3) 0.034(4) -0.004(3) -0.005(3) -0.012(3)
    C3 0.037(4) 0.028(3) 0.036(4) -0.014(3) -0.009(3) -0.005(3)
    C4 0.031(4) 0.035(4) 0.050(4) -0.011(3) -0.008(3) -0.015(3)
    C5 0.040(4) 0.028(4) 0.051(4) -0.016(3) -0.006(3) -0.015(3)
    C6 0.038(4) 0.023(3) 0.045(4) -0.013(3) 0.004(3) -0.009(3)
    C7 0.033(4) 0.028(3) 0.033(4) -0.009(3) -0.003(3) -0.005(3)
    C8 0.027(3) 0.016(3) 0.028(3) -0.006(3) 0.002(3) -0.004(3)
    C9 0.042(4) 0.045(4) 0.030(4) -0.019(3) 0.009(3) -0.018(3)
    C10 0.037(4) 0.061(5) 0.047(4) -0.024(4) 0.013(3) -0.030(4)
    C11 0.057(5) 0.029(4) 0.032(4) -0.006(3) 0.012(3) -0.013(3)
    C12 0.052(4) 0.025(3) 0.032(4) -0.005(3) -0.004(3) -0.014(3)
    C13 0.030(3) 0.023(3) 0.032(4) -0.006(3) 0.000(3) -0.011(3)
    C14 0.025(3) 0.020(3) 0.026(3) -0.002(3) 0.000(3) -0.016(3)
    C15 0.033(3) 0.023(3) 0.027(3) -0.011(3) -0.001(3) -0.011(3)
    C16 0.031(3) 0.022(3) 0.027(3) -0.002(3) -0.009(3) -0.009(3)
    C17 0.023(3) 0.036(4) 0.045(4) -0.001(3) -0.012(3) -0.023(3)
    C18 0.030(3) 0.030(3) 0.033(4) -0.014(3) 0.003(3) -0.012(3)
    C19 0.037(4) 0.013(3) 0.019(3) -0.004(3) -0.003(3) -0.003(2)
    C20 0.020(3) 0.017(3) 0.027(3) -0.002(2) 0.003(3) -0.006(3)
    C21 0.024(3) 0.019(3) 0.033(4) -0.003(3) -0.001(3) -0.009(3)
    C22 0.028(3) 0.021(3) 0.043(4) -0.010(3) 0.005(3) -0.011(3)
    C23 0.043(4) 0.016(3) 0.044(4) -0.003(3) 0.007(3) -0.006(3)
    C24 0.048(4) 0.029(4) 0.029(4) 0.004(3) -0.010(3) -0.002(3)
    C25 0.037(4) 0.026(3) 0.028(3) -0.001(3) -0.003(3) -0.011(3)
    C26 0.021(3) 0.022(3) 0.035(4) -0.006(3) -0.004(3) -0.012(3)
    C27 0.026(3) 0.033(3) 0.036(4) -0.007(3) 0.002(3) -0.019(3)
    C28 0.039(4) 0.045(4) 0.044(4) -0.006(3) -0.019(3) -0.016(3)
    C29 0.025(4) 0.037(4) 0.052(5) -0.008(3) -0.001(3) -0.012(3)
    C30 0.036(4) 0.041(4) 0.030(4) -0.007(3) 0.001(3) -0.008(3)
    C31 0.030(4) 0.044(4) 0.029(4) -0.008(3) -0.008(3) -0.014(3)
    C32 0.026(3) 0.021(3) 0.027(3) -0.005(3) 0.005(3) -0.011(3)
    C33 0.034(4) 0.026(3) 0.049(4) -0.004(3) 0.000(3) -0.016(3)
    C34 0.059(5) 0.027(4) 0.058(5) -0.018(4) 0.008(4) -0.010(4)
    C35 0.057(5) 0.029(4) 0.042(4) -0.007(4) -0.003(4) 0.001(3)
    C36 0.053(4) 0.038(4) 0.039(4) -0.005(4) -0.016(3) -0.004(3)
    C37 0.036(4) 0.037(4) 0.031(4) -0.008(3) -0.007(3) -0.014(3)
    C38 0.027(3) 0.030(3) 0.030(4) -0.009(3) 0.001(3) -0.014(3)
    C39 0.054(4) 0.037(4) 0.033(4) -0.008(3) -0.014(3) -0.012(3)
    C40 0.066(5) 0.065(5) 0.051(5) -0.007(4) -0.024(4) -0.035(4)
    C41 0.044(4) 0.063(5) 0.086(6) -0.008(4) -0.012(4) -0.060(5)
    C42 0.070(5) 0.046(5) 0.071(6) -0.027(4) 0.007(4) -0.038(4)
    C43 0.055(4) 0.038(4) 0.037(4) -0.021(3) 0.009(3) -0.022(3)
    C44 0.018(3) 0.017(3) 0.023(3) -0.003(2) -0.002(2) -0.004(3)
    C45 0.026(3) 0.017(3) 0.029(3) -0.006(3) -0.006(3) -0.006(3)
    C46 0.031(3) 0.029(3) 0.029(4) -0.006(3) -0.003(3) -0.009(3)
    C47 0.040(4) 0.045(4) 0.044(4) -0.010(3) -0.006(3) -0.030(3)
    C48 0.034(4) 0.038(4) 0.058(5) -0.013(3) -0.011(3) -0.025(4)
    C49 0.029(4) 0.029(4) 0.057(5) -0.015(3) -0.001(3) -0.010(3)
    C50 0.027(3) 0.026(3) 0.024(3) -0.006(3) -0.003(3) -0.008(3)
    C51 0.031(3) 0.018(3) 0.028(3) -0.007(3) -0.006(3) -0.010(3)
    C52 0.052(4) 0.023(4) 0.051(4) -0.005(3) 0.016(4) -0.019(3)
    C53 0.070(5) 0.033(4) 0.049(5) -0.023(4) 0.028(4) -0.017(4)
    C54 0.041(4) 0.046(5) 0.057(5) -0.010(4) 0.018(4) -0.029(4)
    C55 0.050(5) 0.041(4) 0.057(5) 0.015(4) 0.009(4) -0.023(4)
    C56 0.058(5) 0.025(4) 0.035(4) 0.008(3) 0.000(3) -0.003(3)
    C57 0.027(3) 0.013(3) 0.019(3) -0.006(2) -0.004(2) -0.003(2)
    C58 0.032(3) 0.018(3) 0.031(3) -0.004(3) -0.003(3) -0.012(3)
    C59 0.024(3) 0.039(4) 0.039(4) -0.003(3) -0.005(3) -0.012(3)
    C60 0.040(4) 0.026(3) 0.035(4) -0.009(3) -0.020(3) -0.001(3)
    C61 0.047(4) 0.025(3) 0.025(3) -0.008(3) -0.012(3) -0.004(3)
    C62 0.038(4) 0.023(3) 0.021(3) -0.010(3) -0.002(3) -0.005(3)
    C63 0.032(3) 0.018(3) 0.023(3) -0.006(3) -0.006(3) -0.010(3)
    C64 0.033(3) 0.026(3) 0.027(3) -0.007(3) -0.008(3) -0.007(3)
    C65 0.033(4) 0.024(3) 0.048(4) -0.012(3) 0.001(3) -0.009(3)
    C66 0.047(4) 0.017(3) 0.034(4) -0.002(3) -0.004(3) -0.005(3)
    C67 0.034(4) 0.023(3) 0.039(4) 0.001(3) -0.017(3) -0.007(3)
    C68 0.041(4) 0.019(3) 0.032(4) -0.010(3) -0.009(3) -0.009(3)
    C69 0.023(3) 0.024(3) 0.020(3) -0.008(3) -0.002(2) -0.013(3)
    C70 0.039(4) 0.027(3) 0.032(4) -0.012(3) -0.004(3) -0.015(3)
    C71 0.034(4) 0.033(4) 0.054(4) -0.015(3) -0.006(3) -0.019(3)
    C72 0.027(3) 0.044(4) 0.045(4) 0.003(3) -0.014(3) -0.029(3)
    C73 0.033(4) 0.029(3) 0.030(4) 0.006(3) -0.010(3) -0.015(3)
    C74 0.035(4) 0.030(3) 0.024(3) -0.011(3) -0.002(3) -0.015(3)
    C75 0.033(3) 0.022(3) 0.020(3) -0.009(3) -0.007(3) -0.006(3)
    C76 0.043(4) 0.023(3) 0.030(4) 0.000(3) -0.010(3) -0.013(3)
    C77 0.073(5) 0.022(4) 0.041(4) -0.006(3) -0.012(4) -0.009(3)
    C78 0.083(6) 0.025(4) 0.039(4) -0.027(4) -0.014(4) 0.002(3)
    C79 0.072(5) 0.040(4) 0.027(4) -0.028(4) 0.004(3) -0.007(3)
    C80 0.054(4) 0.026(3) 0.030(4) -0.009(3) -0.010(3) -0.008(3)
    C81 0.023(3) 0.016(3) 0.016(3) -0.006(2) -0.003(2) -0.001(2)
    C82 0.032(3) 0.017(3) 0.025(3) -0.011(3) -0.006(3) -0.005(3)
    C83 0.048(4) 0.020(3) 0.028(3) -0.011(3) 0.000(3) -0.009(3)
    C84 0.059(4) 0.018(3) 0.025(3) -0.019(3) -0.010(3) -0.005(3)
    C85 0.039(4) 0.030(3) 0.026(3) -0.018(3) -0.015(3) 0.000(3)
    C86 0.041(4) 0.019(3) 0.025(3) -0.011(3) -0.004(3) -0.004(3)
_geom_special_details
;
All e.s.d.'s (except the e.s.d. in the dihedral angle between two l.s. planes)
are estimated using the full covariance matrix. The cell e.s.d.'s are taken
into account individually in the estimation of e.s.d.'s in distances, angles
and torsion angles; correlations between e.s.d.'s in cell parameters are only
used when they are defined by crystal symmetry. An approximate (isotropic)
treatment of cell e.s.d.'s is used for estimating e.s.d.'s involving l.s.
planes.
;
loop_
    _geom_bond_atom_site_label_1
    _geom_bond_atom_site_label_2
    _geom_bond_site_symmetry_2
    _geom_bond_distance
    _geom_bond_publ_flag
    Cu1 P1 . 2.2908(15) ?
    Cu1 P2 . 2.3024(16) ?
    Cu1 S1 . 2.4148(16) ?
    Cu1 I1 . 2.6658(8) ?
    Cu2 P3 . 2.2876(15) ?
    Cu2 P4 . 2.2974(16) ?
    Cu2 S2 . 2.3942(15) ?
    Cu2 I2 . 2.6534(8) ?
    S1 C1 . 1.701(5) ?
    S2 C44 . 1.718(5) ?
    N1 C1 . 1.329(6) ?
    N1 H1A . 0.8800 ?
    N1 H1B . 0.8800 ?
    N2 C1 . 1.335(6) ?
    N2 C2 . 1.438(7) ?
    N2 H2A . 0.8800 ?
    N3 C44 . 1.328(6) ?
    N3 H3A . 0.8800 ?
    N3 H3B . 0.8800 ?
    N4 C44 . 1.324(6) ?
    N4 C45 . 1.434(6) ?
    N4 H4A . 0.8800 ?
    P1 C20 . 1.824(5) ?
    P1 C14 . 1.830(5) ?
    P1 C8 . 1.841(5) ?
    P2 C32 . 1.833(5) ?
    P2 C26 . 1.834(5) ?
    P2 C38 . 1.836(5) ?
    P3 C63 . 1.821(5) ?
    P3 C51 . 1.824(6) ?
    P3 C57 . 1.827(5) ?
    P4 C75 . 1.830(5) ?
    P4 C69 . 1.833(5) ?
    P4 C81 . 1.834(5) ?
    C2 C3 . 1.379(7) ?
    C2 C7 . 1.396(7) ?
    C3 C4 . 1.383(7) ?
    C3 H3 . 0.9500 ?
    C4 C5 . 1.373(8) ?
    C4 H4 . 0.9500 ?
    C5 C6 . 1.366(8) ?
    C5 H5 . 0.9500 ?
    C6 C7 . 1.391(7) ?
    C6 H6 . 0.9500 ?
    C7 H7 . 0.9500 ?
    C8 C9 . 1.385(7) ?
    C8 C13 . 1.386(7) ?
    C9 C10 . 1.381(8) ?
    C9 H9 . 0.9500 ?
    C10 C11 . 1.385(8) ?
    C10 H10 . 0.9500 ?
    C11 C12 . 1.373(8) ?
    C11 H11 . 0.9500 ?
    C12 C13 . 1.388(7) ?
    C12 H12 . 0.9500 ?
    C13 H13 . 0.9500 ?
    C14 C15 . 1.391(7) ?
    C14 C19 . 1.399(7) ?
    C15 C16 . 1.377(7) ?
    C15 H15 . 0.9500 ?
    C16 C17 . 1.389(7) ?
    C16 H16 . 0.9500 ?
    C17 C18 . 1.384(8) ?
    C17 H17 . 0.9500 ?
    C18 C19 . 1.384(7) ?
    C18 H18 . 0.9500 ?
    C19 H19 . 0.9500 ?
    C20 C25 . 1.392(7) ?
    C20 C21 . 1.402(7) ?
    C21 C22 . 1.379(7) ?
    C21 H21 . 0.9500 ?
    C22 C23 . 1.370(8) ?
    C22 H22 . 0.9500 ?
    C23 C24 . 1.384(8) ?
    C23 H23 . 0.9500 ?
    C24 C25 . 1.385(7) ?
    C24 H24 . 0.9500 ?
    C25 H25 . 0.9500 ?
    C26 C27 . 1.373(7) ?
    C26 C31 . 1.383(7) ?
    C27 C28 . 1.398(8) ?
    C27 H27 . 0.9500 ?
    C28 C29 . 1.382(8) ?
    C28 H28 . 0.9500 ?
    C29 C30 . 1.369(8) ?
    C29 H29 . 0.9500 ?
    C30 C31 . 1.384(8) ?
    C30 H30 . 0.9500 ?
    C31 H31 . 0.9500 ?
    C32 C37 . 1.393(7) ?
    C32 C33 . 1.401(7) ?
    C33 C34 . 1.387(8) ?
    C33 H33 . 0.9500 ?
    C34 C35 . 1.369(9) ?
    C34 H34 . 0.9500 ?
    C35 C36 . 1.373(8) ?
    C35 H35 . 0.9500 ?
    C36 C37 . 1.393(8) ?
    C36 H36 . 0.9500 ?
    C37 H37 . 0.9500 ?
    C38 C43 . 1.385(8) ?
    C38 C39 . 1.387(7) ?
    C39 C40 . 1.399(8) ?
    C39 H39 . 0.9500 ?
    C40 C41 . 1.388(9) ?
    C40 H40 . 0.9500 ?
    C41 C42 . 1.358(9) ?
    C41 H41 . 0.9500 ?
    C42 C43 . 1.381(8) ?
    C42 H42 . 0.9500 ?
    C43 H43 . 0.9500 ?
    C45 C46 . 1.371(7) ?
    C45 C50 . 1.382(7) ?
    C46 C47 . 1.391(7) ?
    C46 H46 . 0.9500 ?
    C47 C48 . 1.381(8) ?
    C47 H47 . 0.9500 ?
    C48 C49 . 1.380(8) ?
    C48 H48 . 0.9500 ?
    C49 C50 . 1.402(7) ?
    C49 H49 . 0.9500 ?
    C50 H50 . 0.9500 ?
    C51 C52 . 1.376(7) ?
    C51 C56 . 1.383(7) ?
    C52 C53 . 1.382(8) ?
    C52 H52 . 0.9500 ?
    C53 C54 . 1.360(8) ?
    C53 H53 . 0.9500 ?
    C54 C55 . 1.363(9) ?
    C54 H54 . 0.9500 ?
    C55 C56 . 1.386(8) ?
    C55 H55 . 0.9500 ?
    C56 H56 . 0.9500 ?
    C57 C58 . 1.393(7) ?
    C57 C62 . 1.407(7) ?
    C58 C59 . 1.382(7) ?
    C58 H58 . 0.9500 ?
    C59 C60 . 1.374(7) ?
    C59 H59 . 0.9500 ?
    C60 C61 . 1.376(8) ?
    C60 H60 . 0.9500 ?
    C61 C62 . 1.381(7) ?
    C61 H61 . 0.9500 ?
    C62 H62 . 0.9500 ?
    C63 C64 . 1.388(7) ?
    C63 C68 . 1.395(7) ?
    C64 C65 . 1.387(7) ?
    C64 H64 . 0.9500 ?
    C65 C66 . 1.383(8) ?
    C65 H65 . 0.9500 ?
    C66 C67 . 1.380(7) ?
    C66 H66 . 0.9500 ?
    C67 C68 . 1.377(7) ?
    C67 H67 . 0.9500 ?
    C68 H68 . 0.9500 ?
    C69 C74 . 1.392(7) ?
    C69 C70 . 1.401(7) ?
    C70 C71 . 1.381(8) ?
    C70 H70 . 0.9500 ?
    C71 C72 . 1.383(8) ?
    C71 H71 . 0.9500 ?
    C72 C73 . 1.387(8) ?
    C72 H72 . 0.9500 ?
    C73 C74 . 1.388(7) ?
    C73 H73 . 0.9500 ?
    C74 H74 . 0.9500 ?
    C75 C76 . 1.396(7) ?
    C75 C80 . 1.398(7) ?
    C76 C77 . 1.396(8) ?
    C76 H76 . 0.9500 ?
    C77 C78 . 1.361(8) ?
    C77 H77 . 0.9500 ?
    C78 C79 . 1.373(9) ?
    C78 H78 . 0.9500 ?
    C79 C80 . 1.383(8) ?
    C79 H79 . 0.9500 ?
    C80 H80 . 0.9500 ?
    C81 C82 . 1.384(7) ?
    C81 C86 . 1.395(7) ?
    C82 C83 . 1.398(7) ?
    C82 H82 . 0.9500 ?
    C83 C84 . 1.368(8) ?
    C83 H83 . 0.9500 ?
    C84 C85 . 1.374(8) ?
    C84 H84 . 0.9500 ?
    C85 C86 . 1.399(7) ?
    C85 H85 . 0.9500 ?
    C86 H86 . 0.9500 ?
loop_
    _geom_angle_atom_site_label_1
    _geom_angle_atom_site_label_2
    _geom_angle_atom_site_label_3
    _geom_angle_site_symmetry_1
    _geom_angle_site_symmetry_3
    _geom_angle
    _geom_angle_publ_flag
    P1 Cu1 P2 . . 118.63(5) ?
    P1 Cu1 S1 . . 104.71(6) ?
    P2 Cu1 S1 . . 111.08(6) ?
    P1 Cu1 I1 . . 110.24(4) ?
    P2 Cu1 I1 . . 100.32(4) ?
    S1 Cu1 I1 . . 112.06(4) ?
    P3 Cu2 P4 . . 122.18(5) ?
    P3 Cu2 S2 . . 101.63(5) ?
    P4 Cu2 S2 . . 109.15(5) ?
    P3 Cu2 I2 . . 104.23(4) ?
    P4 Cu2 I2 . . 109.85(4) ?
    S2 Cu2 I2 . . 109.05(4) ?
    C1 S1 Cu1 . . 111.92(19) ?
    C44 S2 Cu2 . . 112.02(19) ?
    C1 N1 H1A . . 120.0 ?
    C1 N1 H1B . . 120.0 ?
    H1A N1 H1B . . 120.0 ?
    C1 N2 C2 . . 130.9(5) ?
    C1 N2 H2A . . 114.6 ?
    C2 N2 H2A . . 114.6 ?
    C44 N3 H3A . . 120.0 ?
    C44 N3 H3B . . 120.0 ?
    H3A N3 H3B . . 120.0 ?
    C44 N4 C45 . . 128.0(4) ?
    C44 N4 H4A . . 116.0 ?
    C45 N4 H4A . . 116.0 ?
    C20 P1 C14 . . 103.9(2) ?
    C20 P1 C8 . . 99.8(2) ?
    C14 P1 C8 . . 104.6(2) ?
    C20 P1 Cu1 . . 117.67(19) ?
    C14 P1 Cu1 . . 110.39(17) ?
    C8 P1 Cu1 . . 118.67(17) ?
    C32 P2 C26 . . 102.7(2) ?
    C32 P2 C38 . . 105.0(3) ?
    C26 P2 C38 . . 101.0(2) ?
    C32 P2 Cu1 . . 111.06(17) ?
    C26 P2 Cu1 . . 117.76(19) ?
    C38 P2 Cu1 . . 117.57(18) ?
    C63 P3 C51 . . 102.3(2) ?
    C63 P3 C57 . . 104.5(2) ?
    C51 P3 C57 . . 104.1(2) ?
    C63 P3 Cu2 . . 115.18(17) ?
    C51 P3 Cu2 . . 115.14(17) ?
    C57 P3 Cu2 . . 114.08(17) ?
    C75 P4 C69 . . 105.1(2) ?
    C75 P4 C81 . . 97.9(2) ?
    C69 P4 C81 . . 105.0(2) ?
    C75 P4 Cu2 . . 118.66(19) ?
    C69 P4 Cu2 . . 111.57(17) ?
    C81 P4 Cu2 . . 116.81(17) ?
    N1 C1 N2 . . 119.0(5) ?
    N1 C1 S1 . . 121.2(4) ?
    N2 C1 S1 . . 119.8(4) ?
    C3 C2 C7 . . 121.0(5) ?
    C3 C2 N2 . . 116.3(5) ?
    C7 C2 N2 . . 122.4(5) ?
    C2 C3 C4 . . 119.1(5) ?
    C2 C3 H3 . . 120.4 ?
    C4 C3 H3 . . 120.4 ?
    C5 C4 C3 . . 121.1(6) ?
    C5 C4 H4 . . 119.5 ?
    C3 C4 H4 . . 119.5 ?
    C6 C5 C4 . . 119.2(5) ?
    C6 C5 H5 . . 120.4 ?
    C4 C5 H5 . . 120.4 ?
    C5 C6 C7 . . 121.9(6) ?
    C5 C6 H6 . . 119.0 ?
    C7 C6 H6 . . 119.0 ?
    C6 C7 C2 . . 117.7(6) ?
    C6 C7 H7 . . 121.2 ?
    C2 C7 H7 . . 121.2 ?
    C9 C8 C13 . . 119.0(5) ?
    C9 C8 P1 . . 117.8(4) ?
    C13 C8 P1 . . 122.9(4) ?
    C10 C9 C8 . . 120.8(6) ?
    C10 C9 H9 . . 119.6 ?
    C8 C9 H9 . . 119.6 ?
    C9 C10 C11 . . 120.4(6) ?
    C9 C10 H10 . . 119.8 ?
    C11 C10 H10 . . 119.8 ?
    C12 C11 C10 . . 118.7(6) ?
    C12 C11 H11 . . 120.7 ?
    C10 C11 H11 . . 120.7 ?
    C11 C12 C13 . . 121.5(6) ?
    C11 C12 H12 . . 119.2 ?
    C13 C12 H12 . . 119.2 ?
    C8 C13 C12 . . 119.6(5) ?
    C8 C13 H13 . . 120.2 ?
    C12 C13 H13 . . 120.2 ?
    C15 C14 C19 . . 118.1(5) ?
    C15 C14 P1 . . 120.0(4) ?
    C19 C14 P1 . . 121.5(4) ?
    C16 C15 C14 . . 121.0(5) ?
    C16 C15 H15 . . 119.5 ?
    C14 C15 H15 . . 119.5 ?
    C15 C16 C17 . . 120.3(5) ?
    C15 C16 H16 . . 119.8 ?
    C17 C16 H16 . . 119.8 ?
    C18 C17 C16 . . 119.7(5) ?
    C18 C17 H17 . . 120.2 ?
    C16 C17 H17 . . 120.2 ?
    C17 C18 C19 . . 119.9(5) ?
    C17 C18 H18 . . 120.1 ?
    C19 C18 H18 . . 120.1 ?
    C18 C19 C14 . . 121.0(5) ?
    C18 C19 H19 . . 119.5 ?
    C14 C19 H19 . . 119.5 ?
    C25 C20 C21 . . 118.2(5) ?
    C25 C20 P1 . . 120.0(4) ?
    C21 C20 P1 . . 121.7(4) ?
    C22 C21 C20 . . 120.1(5) ?
    C22 C21 H21 . . 120.0 ?
    C20 C21 H21 . . 120.0 ?
    C23 C22 C21 . . 121.2(5) ?
    C23 C22 H22 . . 119.4 ?
    C21 C22 H22 . . 119.4 ?
    C22 C23 C24 . . 119.6(5) ?
    C22 C23 H23 . . 120.2 ?
    C24 C23 H23 . . 120.2 ?
    C23 C24 C25 . . 119.9(6) ?
    C23 C24 H24 . . 120.0 ?
    C25 C24 H24 . . 120.0 ?
    C24 C25 C20 . . 121.0(5) ?
    C24 C25 H25 . . 119.5 ?
    C20 C25 H25 . . 119.5 ?
    C27 C26 C31 . . 119.1(5) ?
    C27 C26 P2 . . 119.0(4) ?
    C31 C26 P2 . . 121.7(4) ?
    C26 C27 C28 . . 120.9(6) ?
    C26 C27 H27 . . 119.6 ?
    C28 C27 H27 . . 119.6 ?
    C29 C28 C27 . . 119.2(6) ?
    C29 C28 H28 . . 120.4 ?
    C27 C28 H28 . . 120.4 ?
    C30 C29 C28 . . 120.1(6) ?
    C30 C29 H29 . . 120.0 ?
    C28 C29 H29 . . 120.0 ?
    C29 C30 C31 . . 120.4(6) ?
    C29 C30 H30 . . 119.8 ?
    C31 C30 H30 . . 119.8 ?
    C26 C31 C30 . . 120.4(5) ?
    C26 C31 H31 . . 119.8 ?
    C30 C31 H31 . . 119.8 ?
    C37 C32 C33 . . 117.9(5) ?
    C37 C32 P2 . . 121.1(4) ?
    C33 C32 P2 . . 120.7(4) ?
    C34 C33 C32 . . 120.2(6) ?
    C34 C33 H33 . . 119.9 ?
    C32 C33 H33 . . 119.9 ?
    C35 C34 C33 . . 120.9(6) ?
    C35 C34 H34 . . 119.6 ?
    C33 C34 H34 . . 119.6 ?
    C34 C35 C36 . . 120.2(6) ?
    C34 C35 H35 . . 119.9 ?
    C36 C35 H35 . . 119.9 ?
    C35 C36 C37 . . 119.6(6) ?
    C35 C36 H36 . . 120.2 ?
    C37 C36 H36 . . 120.2 ?
    C32 C37 C36 . . 121.2(5) ?
    C32 C37 H37 . . 119.4 ?
    C36 C37 H37 . . 119.4 ?
    C43 C38 C39 . . 118.9(5) ?
    C43 C38 P2 . . 116.9(4) ?
    C39 C38 P2 . . 124.0(4) ?
    C38 C39 C40 . . 118.7(6) ?
    C38 C39 H39 . . 120.6 ?
    C40 C39 H39 . . 120.6 ?
    C41 C40 C39 . . 121.5(6) ?
    C41 C40 H40 . . 119.2 ?
    C39 C40 H40 . . 119.2 ?
    C42 C41 C40 . . 119.0(6) ?
    C42 C41 H41 . . 120.5 ?
    C40 C41 H41 . . 120.5 ?
    C41 C42 C43 . . 120.3(7) ?
    C41 C42 H42 . . 119.9 ?
    C43 C42 H42 . . 119.9 ?
    C42 C43 C38 . . 121.6(6) ?
    C42 C43 H43 . . 119.2 ?
    C38 C43 H43 . . 119.2 ?
    N4 C44 N3 . . 119.9(5) ?
    N4 C44 S2 . . 120.4(4) ?
    N3 C44 S2 . . 119.7(4) ?
    C46 C45 C50 . . 120.6(5) ?
    C46 C45 N4 . . 118.2(5) ?
    C50 C45 N4 . . 121.0(5) ?
    C45 C46 C47 . . 120.2(5) ?
    C45 C46 H46 . . 119.9 ?
    C47 C46 H46 . . 119.9 ?
    C48 C47 C46 . . 119.9(6) ?
    C48 C47 H47 . . 120.1 ?
    C46 C47 H47 . . 120.1 ?
    C49 C48 C47 . . 119.9(5) ?
    C49 C48 H48 . . 120.1 ?
    C47 C48 H48 . . 120.1 ?
    C48 C49 C50 . . 120.3(5) ?
    C48 C49 H49 . . 119.8 ?
    C50 C49 H49 . . 119.8 ?
    C45 C50 C49 . . 119.1(5) ?
    C45 C50 H50 . . 120.5 ?
    C49 C50 H50 . . 120.5 ?
    C52 C51 C56 . . 117.1(5) ?
    C52 C51 P3 . . 118.1(4) ?
    C56 C51 P3 . . 124.8(4) ?
    C51 C52 C53 . . 121.5(6) ?
    C51 C52 H52 . . 119.2 ?
    C53 C52 H52 . . 119.2 ?
    C54 C53 C52 . . 120.5(6) ?
    C54 C53 H53 . . 119.8 ?
    C52 C53 H53 . . 119.8 ?
    C53 C54 C55 . . 119.1(6) ?
    C53 C54 H54 . . 120.5 ?
    C55 C54 H54 . . 120.5 ?
    C54 C55 C56 . . 120.6(6) ?
    C54 C55 H55 . . 119.7 ?
    C56 C55 H55 . . 119.7 ?
    C51 C56 C55 . . 121.0(6) ?
    C51 C56 H56 . . 119.5 ?
    C55 C56 H56 . . 119.5 ?
    C58 C57 C62 . . 118.1(5) ?
    C58 C57 P3 . . 118.2(4) ?
    C62 C57 P3 . . 123.6(4) ?
    C59 C58 C57 . . 120.8(5) ?
    C59 C58 H58 . . 119.6 ?
    C57 C58 H58 . . 119.6 ?
    C60 C59 C58 . . 120.5(6) ?
    C60 C59 H59 . . 119.7 ?
    C58 C59 H59 . . 119.7 ?
    C59 C60 C61 . . 119.5(6) ?
    C59 C60 H60 . . 120.2 ?
    C61 C60 H60 . . 120.2 ?
    C60 C61 C62 . . 121.0(5) ?
    C60 C61 H61 . . 119.5 ?
    C62 C61 H61 . . 119.5 ?
    C61 C62 C57 . . 120.0(5) ?
    C61 C62 H62 . . 120.0 ?
    C57 C62 H62 . . 120.0 ?
    C64 C63 C68 . . 118.7(5) ?
    C64 C63 P3 . . 123.5(4) ?
    C68 C63 P3 . . 117.7(4) ?
    C65 C64 C63 . . 120.2(5) ?
    C65 C64 H64 . . 119.9 ?
    C63 C64 H64 . . 119.9 ?
    C66 C65 C64 . . 120.1(5) ?
    C66 C65 H65 . . 120.0 ?
    C64 C65 H65 . . 120.0 ?
    C67 C66 C65 . . 120.3(5) ?
    C67 C66 H66 . . 119.9 ?
    C65 C66 H66 . . 119.9 ?
    C68 C67 C66 . . 119.5(5) ?
    C68 C67 H67 . . 120.2 ?
    C66 C67 H67 . . 120.2 ?
    C67 C68 C63 . . 121.2(5) ?
    C67 C68 H68 . . 119.4 ?
    C63 C68 H68 . . 119.4 ?
    C74 C69 C70 . . 118.2(5) ?
    C74 C69 P4 . . 118.2(4) ?
    C70 C69 P4 . . 123.1(4) ?
    C71 C70 C69 . . 120.4(5) ?
    C71 C70 H70 . . 119.8 ?
    C69 C70 H70 . . 119.8 ?
    C70 C71 C72 . . 120.9(5) ?
    C70 C71 H71 . . 119.5 ?
    C72 C71 H71 . . 119.5 ?
    C71 C72 C73 . . 119.4(5) ?
    C71 C72 H72 . . 120.3 ?
    C73 C72 H72 . . 120.3 ?
    C72 C73 C74 . . 119.9(5) ?
    C72 C73 H73 . . 120.1 ?
    C74 C73 H73 . . 120.1 ?
    C73 C74 C69 . . 121.2(5) ?
    C73 C74 H74 . . 119.4 ?
    C69 C74 H74 . . 119.4 ?
    C76 C75 C80 . . 118.3(5) ?
    C76 C75 P4 . . 119.9(4) ?
    C80 C75 P4 . . 121.6(4) ?
    C75 C76 C77 . . 119.7(6) ?
    C75 C76 H76 . . 120.1 ?
    C77 C76 H76 . . 120.1 ?
    C78 C77 C76 . . 120.8(6) ?
    C78 C77 H77 . . 119.6 ?
    C76 C77 H77 . . 119.6 ?
    C77 C78 C79 . . 120.3(6) ?
    C77 C78 H78 . . 119.9 ?
    C79 C78 H78 . . 119.9 ?
    C78 C79 C80 . . 120.1(6) ?
    C78 C79 H79 . . 120.0 ?
    C80 C79 H79 . . 120.0 ?
    C79 C80 C75 . . 120.8(6) ?
    C79 C80 H80 . . 119.6 ?
    C75 C80 H80 . . 119.6 ?
    C82 C81 C86 . . 119.1(5) ?
    C82 C81 P4 . . 124.6(4) ?
    C86 C81 P4 . . 116.1(4) ?
    C81 C82 C83 . . 119.8(5) ?
    C81 C82 H82 . . 120.1 ?
    C83 C82 H82 . . 120.1 ?
    C84 C83 C82 . . 120.8(5) ?
    C84 C83 H83 . . 119.6 ?
    C82 C83 H83 . . 119.6 ?
    C83 C84 C85 . . 120.3(5) ?
    C83 C84 H84 . . 119.9 ?
    C85 C84 H84 . . 119.9 ?
    C84 C85 C86 . . 119.6(5) ?
    C84 C85 H85 . . 120.2 ?
    C86 C85 H85 . . 120.2 ?
    C81 C86 C85 . . 120.4(5) ?
    C81 C86 H86 . . 119.8 ?
    C85 C86 H86 . . 119.8 ?
loop_
    _geom_torsion_atom_site_label_1
    _geom_torsion_atom_site_label_2
    _geom_torsion_atom_site_label_3
    _geom_torsion_atom_site_label_4
    _geom_torsion_site_symmetry_1
    _geom_torsion_site_symmetry_2
    _geom_torsion_site_symmetry_3
    _geom_torsion_site_symmetry_4
    _geom_torsion
    _geom_torsion_publ_flag
    P1 Cu1 S1 C1 . . . . -155.0(2) ?
    P2 Cu1 S1 C1 . . . . 75.8(2) ?
    I1 Cu1 S1 C1 . . . . -35.5(2) ?
    P3 Cu2 S2 C44 . . . . 154.2(2) ?
    P4 Cu2 S2 C44 . . . . -75.5(2) ?
    I2 Cu2 S2 C44 . . . . 44.5(2) ?
    P2 Cu1 P1 C20 . . . . -49.5(2) ?
    S1 Cu1 P1 C20 . . . . -174.04(19) ?
    I1 Cu1 P1 C20 . . . . 65.3(2) ?
    P2 Cu1 P1 C14 . . . . 69.5(2) ?
    S1 Cu1 P1 C14 . . . . -55.1(2) ?
    I1 Cu1 P1 C14 . . . . -175.77(19) ?
    P2 Cu1 P1 C8 . . . . -169.8(2) ?
    S1 Cu1 P1 C8 . . . . 65.6(2) ?
    I1 Cu1 P1 C8 . . . . -55.1(2) ?
    P1 Cu1 P2 C32 . . . . 52.3(2) ?
    S1 Cu1 P2 C32 . . . . 173.66(19) ?
    I1 Cu1 P2 C32 . . . . -67.70(19) ?
    P1 Cu1 P2 C26 . . . . -65.6(2) ?
    S1 Cu1 P2 C26 . . . . 55.7(2) ?
    I1 Cu1 P2 C26 . . . . 174.36(19) ?
    P1 Cu1 P2 C38 . . . . 173.2(2) ?
    S1 Cu1 P2 C38 . . . . -65.5(2) ?
    I1 Cu1 P2 C38 . . . . 53.2(2) ?
    P4 Cu2 P3 C63 . . . . 51.5(2) ?
    S2 Cu2 P3 C63 . . . . 173.1(2) ?
    I2 Cu2 P3 C63 . . . . -73.5(2) ?
    P4 Cu2 P3 C51 . . . . 170.3(2) ?
    S2 Cu2 P3 C51 . . . . -68.1(2) ?
    I2 Cu2 P3 C51 . . . . 45.3(2) ?
    P4 Cu2 P3 C57 . . . . -69.39(19) ?
    S2 Cu2 P3 C57 . . . . 52.28(19) ?
    I2 Cu2 P3 C57 . . . . 165.61(18) ?
    P3 Cu2 P4 C75 . . . . -48.3(2) ?
    S2 Cu2 P4 C75 . . . . -166.35(19) ?
    I2 Cu2 P4 C75 . . . . 74.13(19) ?
    P3 Cu2 P4 C69 . . . . 74.04(19) ?
    S2 Cu2 P4 C69 . . . . -44.03(18) ?
    I2 Cu2 P4 C69 . . . . -163.55(17) ?
    P3 Cu2 P4 C81 . . . . -165.18(19) ?
    S2 Cu2 P4 C81 . . . . 76.8(2) ?
    I2 Cu2 P4 C81 . . . . -42.8(2) ?
    C2 N2 C1 N1 . . . . 0.8(9) ?
    C2 N2 C1 S1 . . . . -179.7(5) ?
    Cu1 S1 C1 N1 . . . . -152.6(4) ?
    Cu1 S1 C1 N2 . . . . 28.1(5) ?
    C1 N2 C2 C3 . . . . 139.7(6) ?
    C1 N2 C2 C7 . . . . -47.4(9) ?
    C7 C2 C3 C4 . . . . -1.1(9) ?
    N2 C2 C3 C4 . . . . 171.9(5) ?
    C2 C3 C4 C5 . . . . 1.1(9) ?
    C3 C4 C5 C6 . . . . 0.3(9) ?
    C4 C5 C6 C7 . . . . -1.8(9) ?
    C5 C6 C7 C2 . . . . 1.8(9) ?
    C3 C2 C7 C6 . . . . -0.3(9) ?
    N2 C2 C7 C6 . . . . -172.9(5) ?
    C20 P1 C8 C9 . . . . -99.4(5) ?
    C14 P1 C8 C9 . . . . 153.3(4) ?
    Cu1 P1 C8 C9 . . . . 29.8(5) ?
    C20 P1 C8 C13 . . . . 74.6(5) ?
    C14 P1 C8 C13 . . . . -32.7(5) ?
    Cu1 P1 C8 C13 . . . . -156.3(4) ?
    C13 C8 C9 C10 . . . . -2.4(9) ?
    P1 C8 C9 C10 . . . . 171.8(5) ?
    C8 C9 C10 C11 . . . . 1.4(10) ?
    C9 C10 C11 C12 . . . . 0.3(10) ?
    C10 C11 C12 C13 . . . . -0.9(9) ?
    C9 C8 C13 C12 . . . . 1.8(8) ?
    P1 C8 C13 C12 . . . . -172.1(4) ?
    C11 C12 C13 C8 . . . . -0.2(9) ?
    C20 P1 C14 C15 . . . . -153.0(4) ?
    C8 P1 C14 C15 . . . . -48.8(5) ?
    Cu1 P1 C14 C15 . . . . 80.0(4) ?
    C20 P1 C14 C19 . . . . 33.9(5) ?
    C8 P1 C14 C19 . . . . 138.1(4) ?
    Cu1 P1 C14 C19 . . . . -93.2(4) ?
    C19 C14 C15 C16 . . . . 0.1(8) ?
    P1 C14 C15 C16 . . . . -173.3(4) ?
    C14 C15 C16 C17 . . . . -0.6(8) ?
    C15 C16 C17 C18 . . . . 0.6(8) ?
    C16 C17 C18 C19 . . . . -0.2(8) ?
    C17 C18 C19 C14 . . . . -0.3(8) ?
    C15 C14 C19 C18 . . . . 0.3(7) ?
    P1 C14 C19 C18 . . . . 173.6(4) ?
    C14 P1 C20 C25 . . . . -146.2(4) ?
    C8 P1 C20 C25 . . . . 106.0(5) ?
    Cu1 P1 C20 C25 . . . . -23.8(5) ?
    C14 P1 C20 C21 . . . . 36.4(5) ?
    C8 P1 C20 C21 . . . . -71.5(5) ?
    Cu1 P1 C20 C21 . . . . 158.8(4) ?
    C25 C20 C21 C22 . . . . 0.9(8) ?
    P1 C20 C21 C22 . . . . 178.4(4) ?
    C20 C21 C22 C23 . . . . -1.9(8) ?
    C21 C22 C23 C24 . . . . 1.7(9) ?
    C22 C23 C24 C25 . . . . -0.5(9) ?
    C23 C24 C25 C20 . . . . -0.4(9) ?
    C21 C20 C25 C24 . . . . 0.2(8) ?
    P1 C20 C25 C24 . . . . -177.3(4) ?
    C32 P2 C26 C27 . . . . -115.7(4) ?
    C38 P2 C26 C27 . . . . 136.1(4) ?
    Cu1 P2 C26 C27 . . . . 6.7(5) ?
    C32 P2 C26 C31 . . . . 59.6(5) ?
    C38 P2 C26 C31 . . . . -48.7(5) ?
    Cu1 P2 C26 C31 . . . . -178.1(4) ?
    C31 C26 C27 C28 . . . . 1.2(8) ?
    P2 C26 C27 C28 . . . . 176.6(4) ?
    C26 C27 C28 C29 . . . . -1.1(9) ?
    C27 C28 C29 C30 . . . . 1.4(9) ?
    C28 C29 C30 C31 . . . . -1.7(9) ?
    C27 C26 C31 C30 . . . . -1.5(8) ?
    P2 C26 C31 C30 . . . . -176.8(4) ?
    C29 C30 C31 C26 . . . . 1.8(9) ?
    C26 P2 C32 C37 . . . . -156.6(4) ?
    C38 P2 C32 C37 . . . . -51.4(5) ?
    Cu1 P2 C32 C37 . . . . 76.7(5) ?
    C26 P2 C32 C33 . . . . 29.8(5) ?
    C38 P2 C32 C33 . . . . 135.0(4) ?
    Cu1 P2 C32 C33 . . . . -97.0(4) ?
    C37 C32 C33 C34 . . . . 0.1(8) ?
    P2 C32 C33 C34 . . . . 174.0(5) ?
    C32 C33 C34 C35 . . . . 1.1(10) ?
    C33 C34 C35 C36 . . . . -1.6(10) ?
    C34 C35 C36 C37 . . . . 0.9(10) ?
    C33 C32 C37 C36 . . . . -0.9(8) ?
    P2 C32 C37 C36 . . . . -174.7(5) ?
    C35 C36 C37 C32 . . . . 0.4(9) ?
    C32 P2 C38 C43 . . . . 160.6(5) ?
    C26 P2 C38 C43 . . . . -92.9(5) ?
    Cu1 P2 C38 C43 . . . . 36.6(5) ?
    C32 P2 C38 C39 . . . . -25.2(6) ?
    C26 P2 C38 C39 . . . . 81.3(6) ?
    Cu1 P2 C38 C39 . . . . -149.2(5) ?
    C43 C38 C39 C40 . . . . 1.0(9) ?
    P2 C38 C39 C40 . . . . -173.1(5) ?
    C38 C39 C40 C41 . . . . -1.9(10) ?
    C39 C40 C41 C42 . . . . 1.1(11) ?
    C40 C41 C42 C43 . . . . 0.6(11) ?
    C41 C42 C43 C38 . . . . -1.5(11) ?
    C39 C38 C43 C42 . . . . 0.6(9) ?
    P2 C38 C43 C42 . . . . 175.1(5) ?
    C45 N4 C44 N3 . . . . -2.6(8) ?
    C45 N4 C44 S2 . . . . 177.4(4) ?
    Cu2 S2 C44 N4 . . . . -13.3(5) ?
    Cu2 S2 C44 N3 . . . . 166.7(4) ?
    C44 N4 C45 C46 . . . . -125.8(6) ?
    C44 N4 C45 C50 . . . . 57.6(8) ?
    C50 C45 C46 C47 . . . . -0.4(8) ?
    N4 C45 C46 C47 . . . . -177.0(5) ?
    C45 C46 C47 C48 . . . . 0.7(9) ?
    C46 C47 C48 C49 . . . . -0.6(9) ?
    C47 C48 C49 C50 . . . . 0.3(9) ?
    C46 C45 C50 C49 . . . . 0.1(8) ?
    N4 C45 C50 C49 . . . . 176.6(5) ?
    C48 C49 C50 C45 . . . . 0.0(9) ?
    C63 P3 C51 C52 . . . . 176.1(5) ?
    C57 P3 C51 C52 . . . . -75.3(5) ?
    Cu2 P3 C51 C52 . . . . 50.3(5) ?
    C63 P3 C51 C56 . . . . -4.5(6) ?
    C57 P3 C51 C56 . . . . 104.1(5) ?
    Cu2 P3 C51 C56 . . . . -130.2(5) ?
    C56 C51 C52 C53 . . . . -0.2(10) ?
    P3 C51 C52 C53 . . . . 179.2(5) ?
    C51 C52 C53 C54 . . . . 4.0(11) ?
    C52 C53 C54 C55 . . . . -4.9(11) ?
    C53 C54 C55 C56 . . . . 2.1(11) ?
    C52 C51 C56 C55 . . . . -2.6(10) ?
    P3 C51 C56 C55 . . . . 178.0(5) ?
    C54 C55 C56 C51 . . . . 1.7(11) ?
    C63 P3 C57 C58 . . . . -98.3(4) ?
    C51 P3 C57 C58 . . . . 154.7(4) ?
    Cu2 P3 C57 C58 . . . . 28.3(4) ?
    C63 P3 C57 C62 . . . . 81.5(5) ?
    C51 P3 C57 C62 . . . . -25.6(5) ?
    Cu2 P3 C57 C62 . . . . -151.9(4) ?
    C62 C57 C58 C59 . . . . -2.2(8) ?
    P3 C57 C58 C59 . . . . 177.6(4) ?
    C57 C58 C59 C60 . . . . 3.0(8) ?
    C58 C59 C60 C61 . . . . -1.4(8) ?
    C59 C60 C61 C62 . . . . -1.0(8) ?
    C60 C61 C62 C57 . . . . 1.8(8) ?
    C58 C57 C62 C61 . . . . -0.2(7) ?
    P3 C57 C62 C61 . . . . -180.0(4) ?
    C51 P3 C63 C64 . . . . 117.5(5) ?
    C57 P3 C63 C64 . . . . 9.2(5) ?
    Cu2 P3 C63 C64 . . . . -116.8(4) ?
    C51 P3 C63 C68 . . . . -66.1(5) ?
    C57 P3 C63 C68 . . . . -174.4(4) ?
    Cu2 P3 C63 C68 . . . . 59.6(5) ?
    C68 C63 C64 C65 . . . . -1.1(8) ?
    P3 C63 C64 C65 . . . . 175.3(4) ?
    C63 C64 C65 C66 . . . . 1.4(9) ?
    C64 C65 C66 C67 . . . . -0.4(9) ?
    C65 C66 C67 C68 . . . . -1.0(9) ?
    C66 C67 C68 C63 . . . . 1.3(9) ?
    C64 C63 C68 C67 . . . . -0.3(8) ?
    P3 C63 C68 C67 . . . . -176.8(4) ?
    C75 P4 C69 C74 . . . . -173.9(4) ?
    C81 P4 C69 C74 . . . . -71.1(4) ?
    Cu2 P4 C69 C74 . . . . 56.3(4) ?
    C75 P4 C69 C70 . . . . 14.3(5) ?
    C81 P4 C69 C70 . . . . 117.1(4) ?
    Cu2 P4 C69 C70 . . . . -115.5(4) ?
    C74 C69 C70 C71 . . . . -0.7(8) ?
    P4 C69 C70 C71 . . . . 171.1(4) ?
    C69 C70 C71 C72 . . . . -0.2(9) ?
    C70 C71 C72 C73 . . . . 1.2(9) ?
    C71 C72 C73 C74 . . . . -1.2(8) ?
    C72 C73 C74 C69 . . . . 0.2(8) ?
    C70 C69 C74 C73 . . . . 0.7(8) ?
    P4 C69 C74 C73 . . . . -171.5(4) ?
    C69 P4 C75 C76 . . . . -130.9(4) ?
    C81 P4 C75 C76 . . . . 121.1(4) ?
    Cu2 P4 C75 C76 . . . . -5.4(5) ?
    C69 P4 C75 C80 . . . . 54.2(5) ?
    C81 P4 C75 C80 . . . . -53.8(5) ?
    Cu2 P4 C75 C80 . . . . 179.7(4) ?
    C80 C75 C76 C77 . . . . -1.0(8) ?
    P4 C75 C76 C77 . . . . -176.1(4) ?
    C75 C76 C77 C78 . . . . 0.2(9) ?
    C76 C77 C78 C79 . . . . 0.0(10) ?
    C77 C78 C79 C80 . . . . 0.5(10) ?
    C78 C79 C80 C75 . . . . -1.4(9) ?
    C76 C75 C80 C79 . . . . 1.6(8) ?
    P4 C75 C80 C79 . . . . 176.6(4) ?
    C75 P4 C81 C82 . . . . 107.0(5) ?
    C69 P4 C81 C82 . . . . -1.0(5) ?
    Cu2 P4 C81 C82 . . . . -125.2(4) ?
    C75 P4 C81 C86 . . . . -68.4(4) ?
    C69 P4 C81 C86 . . . . -176.4(4) ?
    Cu2 P4 C81 C86 . . . . 59.4(4) ?
    C86 C81 C82 C83 . . . . 0.6(8) ?
    P4 C81 C82 C83 . . . . -174.7(4) ?
    C81 C82 C83 C84 . . . . 0.1(8) ?
    C82 C83 C84 C85 . . . . -0.1(8) ?
    C83 C84 C85 C86 . . . . -0.4(8) ?
    C82 C81 C86 C85 . . . . -1.1(8) ?
    P4 C81 C86 C85 . . . . 174.6(4) ?
    C84 C85 C86 C81 . . . . 1.1(8) ?
loop_
    _geom_hbond_atom_site_label_D
    _geom_hbond_atom_site_label_H
    _geom_hbond_atom_site_label_A
    _geom_hbond_site_symmetry_A
    _geom_hbond_distance_DH
    _geom_hbond_distance_HA
    _geom_hbond_distance_DA
    _geom_hbond_angle_DHA
    N1 H1B S2 1_465 0.88 2.58 3.455(5) 173.3
    N3 H3B S1 1_645 0.88 2.63 3.396(5) 146.3
    N2 H2A I1 . 0.88 2.65 3.511(5) 165.6
    N4 H4A I2 . 0.88 2.71 3.567(4) 164.5
data_global
_journal_date_recd_electronic     2008-05-28
_journal_date_accepted     2008-06-24
_journal_name_full     'Acta Crystallographica, Section E'
_journal_year     2008
_journal_volume     64
_journal_issue      7
_journal_page_first     m977
_journal_page_last     m977
_journal_paper_category     QM
_journal_coeditor_code     HG2408
_publ_contact_author_name     'Asst. Prof. Chaveng Pakawatchai*'
_publ_contact_author_address
;
Department of Chemistry
Faculty of Science
Prince of Songkla University
Hat Yai 90112
Thailand
;
_publ_contact_author_email     chaveng.p@psu.ac.th
_publ_contact_author_fax     '+66 (0) 74 212918'
_publ_contact_author_phone     '+66 (0) 74 212918'
_publ_section_title
;
Iodido(<i>N</i>-phenylthiourea)bis(triphenylphosphine)copper(I)
;
loop_
    _publ_author_name
    _publ_author_footnote
    _publ_author_address
    'Nimthong, Ruthairat' .
;
Department of Chemistry
Faculty of Science
Prince of Songkla University
Hat Yai 90112
Thailand
;
    'Pakawatchai, Chaveng' .
;
Department of Chemistry
Faculty of Science
Prince of Songkla University
Hat Yai 90112
Thailand
;
    'Saithong, Saowanit' .
;
Department of Chemistry
Faculty of Science
Prince of Songkla University
Hat Yai 90112
Thailand
;
    'Charmant, Jonathan P. H.' .
;
The School of Chemistry
University of Bristol
Cantock's Close
Bristol BS 1TS
England
;
