# Supplementary material for: Iodido(N-phenyl­thio­urea)bis­(triphenyl­phosphine)copper(I)
Source: Acta Crystallogr Sect E Struct Rep Online. 2008 Jun 28;64(Pt 7):m977. doi: 10.1107/S1600536808019119 (PMC2961665; doi:10.1107/S1600536808019119)
Supplement: Supplementary file 2 [file e-64-0m977-Isup2.hkl]

# 
# h,k,l, Fc-squared, Fo-squared, sigma(Fo-squared) and status flag 
# 
data_I
_shelx_title ' rl001-p-1 in P-1' 
_shelx_refln_list_code          4 
_shelx_F_calc_maximum      648.26 
_exptl_crystal_F_000      1752.00 
_reflns_d_resolution_high  0.8000 
 
loop_ 
 _symmetry_equiv_pos_as_xyz 
 'x, y, z' 
 '-x, -y, -z' 
 
_cell_length_a    10.9505 
_cell_length_b    18.7294 
_cell_length_c    21.3731 
_cell_angle_alpha  67.422 
_cell_angle_beta   77.215 
_cell_angle_gamma  73.224 
 
_shelx_F_squared_multiplier     1.000 
 
loop_ 
 _refln_index_h 
 _refln_index_k 
 _refln_index_l 
 _refln_F_squared_calc 
 _refln_F_squared_meas 
 _refln_F_squared_sigma 
 _refln_observed_status 
   1   0   0      392.38      382.83     23.54 o 
   2   0   0     1327.21     1432.42     95.38 o 
   3   0   0    84071.81    77738.46   1859.21 o 
   4   0   0       22.63      -65.10     65.10 o 
   5   0   0     1906.76     1595.45    113.88 o 
   6   0   0       18.25       31.01    123.35 o 
   7   0   0      193.49      562.74    124.20 o 
   8   0   0     9073.50     9157.33    395.37 o 
   9   0   0     7568.72     7996.88    384.57 o 
  10   0   0     3165.02     3560.72    274.94 o 
  11   0   0       25.01       86.83    258.85 o 
  12   0   0     2066.92     2302.80    390.21 o 
  13   0   0      103.63       94.79    423.47 o 
 -12   1   0        2.97       77.35    369.31 o 
 -11   1   0       44.48      176.49    261.39 o 
 -10   1   0     2027.70     2351.58    327.42 o 
  -9   1   0        3.04     -197.98    197.98 o 
  -8   1   0    10379.59    10575.60    427.96 o 
  -7   1   0      977.25      792.92    124.34 o 
  -6   1   0     3514.83     3403.35    192.90 o 
  -5   1   0    21323.97    20377.39    555.86 o 
  -4   1   0    17685.07    15838.36    433.95 o 
  -3   1   0    28596.54    27226.19    679.95 o 
  -2   1   0      313.09      359.33     44.41 o 
  -1   1   0    75222.33    70927.19   1677.52 o 
   0   1   0     3762.09      -45.07     45.07 o 
   1   1   0    69472.11    70886.10   1686.05 o 
   2   1   0      585.23      754.78     99.23 o 
   3   1   0       73.45      193.42    119.24 o 
   4   1   0    80685.05    79408.13   1909.61 o 
   5   1   0    18884.24    18036.09    647.68 o 
   6   1   0      199.15      216.03     94.99 o 
   7   1   0    20769.36    20520.14    579.05 o 
   8   1   0     3709.93     4061.65    274.04 o 
   9   1   0       84.95       -8.68    210.07 o 
  10   1   0      248.85      381.68    226.26 o 
  11   1   0       52.18     -268.74    315.23 o 
  12   1   0        5.64     -300.70    366.57 o 
  13   1   0     1254.62     1566.51    422.14 o 
 -12   2   0     2793.05     2883.59    779.12 o 
 -11   2   0     1342.38      881.78    459.24 o 
 -10   2   0      899.56      899.83    241.12 o 
  -9   2   0    13934.55    13503.84    532.42 o 
  -8   2   0     6228.60     6275.52    334.00 o 
  -7   2   0      285.22      424.71    126.56 o 
  -6   2   0     8953.49     8284.77    295.04 o 
  -5   2   0      283.14      358.67    105.84 o 
  -4   2   0     6912.46     6309.91    243.00 o 
  -3   2   0    28778.80    26658.29    671.54 o 
  -2   2   0    63867.79    62594.55   1501.27 o 
  -1   2   0     4091.46     3805.86    147.29 o 
   0   2   0    90681.92    98782.65   2761.65 o 
   1   2   0     1262.42     1233.71     54.42 o 
   2   2   0      125.81       97.91     32.53 o 
   3   2   0    22198.68    22966.24    580.31 o 
   4   2   0    26219.55    25958.75    665.52 o 
   5   2   0     4176.60     4320.15    183.52 o 
   6   2   0     2142.72     2432.52    149.86 o 
   7   2   0     2580.28     2454.96    165.76 o 
   8   2   0    13854.98    14001.07    514.46 o 
   9   2   0     1479.26     1634.12    208.97 o 
  10   2   0       57.99      185.51    234.24 o 
  11   2   0      769.50      491.79    437.48 o 
  12   2   0     1147.11     1461.93    656.21 o 
  13   2   0      188.31      -43.78    412.17 o 
 -12   3   0      401.79      -76.33    408.03 o 
 -11   3   0      169.30      410.39    350.59 o 
 -10   3   0      169.31       85.99    239.69 o 
  -9   3   0      731.41      726.98    211.50 o 
  -8   3   0    23386.49    21637.64    726.51 o 
  -7   3   0     3244.49     3499.56    274.76 o 
  -6   3   0       38.84       95.48    111.03 o 
  -5   3   0    55089.99    51448.01   1417.44 o 
  -4   3   0    13039.63    11173.10    334.46 o 
  -3   3   0    19120.27    18847.32    493.54 o 
  -2   3   0     8035.53     8401.37    239.17 o 
  -1   3   0     1172.52     1174.47     83.92 o 
   0   3   0     3671.99     3724.87    145.39 o 
   1   3   0    11955.27    12980.09    392.47 o 
   2   3   0    63826.94    67733.84   1619.07 o 
   3   3   0     4925.36     4879.07    160.57 o 
   4   3   0    51460.13    49972.29   1223.81 o 
   5   3   0    20711.47    20731.35    557.00 o 
   6   3   0     2311.37     2194.26    181.61 o 
   7   3   0     4189.67     4057.55    224.15 o 
   8   3   0      593.16      819.24    168.93 o 
   9   3   0     1059.04     1409.64    400.02 o 
  10   3   0       25.16      331.21    276.51 o 
  11   3   0       14.51     -313.25    313.25 o 
  12   3   0      601.20      443.73    362.37 o 
  13   3   0      751.14      219.50    409.48 o 
 -12   4   0     2243.20     2495.49    445.75 o 
 -11   4   0     2518.48     2705.03    399.50 o 
 -10   4   0      523.63      603.55    316.62 o 
  -9   4   0     8036.09     7790.24    499.05 o 
  -8   4   0    11516.39    11556.39    470.82 o 
  -7   4   0     3671.01     3596.04    213.31 o 
  -6   4   0      468.97      352.36    119.27 o 
  -5   4   0     4673.15     4867.93    476.73 o 
  -4   4   0     1263.33     1043.89    107.65 o 
  -3   4   0     9545.97     9326.64    280.02 o 
  -2   4   0     4228.29     3718.73    276.40 o 
  -1   4   0    25811.66    26259.41   1403.92 o 
   0   4   0    65189.66    71387.73   2021.42 o 
   1   4   0     6299.32     6334.69    242.96 o 
   2   4   0       30.69      128.86     42.18 o 
   3   4   0    20091.91    20154.42    520.44 o 
   4   4   0     5761.88     5944.90    200.91 o 
   5   4   0     2340.79     2645.72    144.49 o 
   6   4   0     5348.92     5270.89    217.70 o 
   7   4   0       40.51      125.36    108.99 o 
   8   4   0     7697.06     7348.51    352.56 o 
   9   4   0     5126.23     5325.94    316.76 o 
  10   4   0       80.34      133.08    276.51 o 
  11   4   0      479.28      306.91    314.86 o 
  12   4   0      624.70      951.37    691.63 o 
  13   4   0       53.16      122.91    735.38 o 
 -11   5   0       12.29     -115.49    367.38 o 
 -10   5   0      606.15      858.77    329.81 o 
  -9   5   0       49.50      201.15    366.65 o 
  -8   5   0     8354.89     8552.53    500.61 o 
  -7   5   0    17253.55    15998.30    499.85 o 
  -6   5   0     1391.46     1456.93    143.51 o 
  -5   5   0    37943.21    34676.93    949.67 o 
  -4   5   0    26911.69    24914.57    656.67 o 
  -3   5   0     3525.19     3804.48    426.08 o 
  -2   5   0       13.85      102.27    108.47 o 
  -1   5   0     7824.49     8026.31    382.42 o 
   0   5   0       74.00       54.72     77.45 o 
   1   5   0     9161.83     9199.25    261.97 o 
   2   5   0    23193.17    23918.03    608.05 o 
   3   5   0    22321.13    22960.52    590.86 o 
   4   5   0    10573.17    10986.41    324.94 o 
   5   5   0    12348.33    12697.18    372.20 o 
   6   5   0    12458.17    13352.75    395.50 o 
   7   5   0     3214.18     3615.56    194.81 o 
   8   5   0     1687.65     1828.08    371.96 o 
   9   5   0      917.72     1564.00    269.27 o 
  10   5   0     1916.25     1857.10    298.76 o 
  11   5   0       18.45     -278.66    321.38 o 
  12   5   0      160.38     -366.07    366.07 o 
  13   5   0       27.79      144.49    407.39 o 
 -11   6   0     2459.47     1791.37    399.50 o 
 -10   6   0     3377.14     3351.81    393.30 o 
  -9   6   0      806.03      555.17    288.84 o 
  -8   6   0     6624.67     7096.83    456.62 o 
  -7   6   0     4070.36     4063.57    298.84 o 
  -6   6   0      178.20       51.96    130.03 o 
  -5   6   0     5007.65     4712.97    286.86 o 
  -4   6   0      639.91      772.61    126.14 o 
  -3   6   0    38204.41    36596.95   1117.48 o 
  -2   6   0     7168.94     6813.74    285.95 o 
  -1   6   0    12049.46    13323.42    449.79 o 
   0   6   0    39593.47    42445.66   1246.70 o 
   1   6   0    17367.42    17864.93    477.11 o 
   2   6   0     8153.90     8520.42    258.16 o 
   3   6   0     3769.08     4234.51    298.28 o 
   4   6   0     3727.39     3763.10    165.81 o 
   5   6   0      262.55      510.90     96.82 o 
   6   6   0     8161.96     8597.40    287.87 o 
   7   6   0     2050.67     2269.41    143.45 o 
   8   6   0      192.00      427.70    165.94 o 
   9   6   0     2419.85     2538.67    354.15 o 
  10   6   0      170.73       91.40    324.98 o 
  11   6   0      525.34      494.29    322.63 o 
  12   6   0       92.47     -193.82    367.38 o 
  13   6   0       13.60      204.83    417.85 o 
 -11   7   0      144.86      264.90    403.49 o 
 -10   7   0      585.13      787.71    357.87 o 
  -9   7   0     1536.83     1132.06    311.62 o 
  -8   7   0      372.67      227.57    269.32 o 
  -7   7   0     8410.96     7638.79    393.76 o 
  -6   7   0     4955.62     4837.37    311.08 o 
  -5   7   0     2397.96     2383.16    325.06 o 
  -4   7   0    18162.33    17444.76    607.02 o 
  -3   7   0    25925.39    26030.60    835.66 o 
  -2   7   0        5.44       99.81    148.33 o 
  -1   7   0      350.68      860.46    170.41 o 
   0   7   0    10107.04    11422.13    740.91 o 
   1   7   0    23349.95    23858.66    621.10 o 
   2   7   0     5225.37     5305.76    198.25 o 
   3   7   0    13350.20    14752.30    418.10 o 
   4   7   0     8886.01     8983.39    286.79 o 
   5   7   0     4242.31     4290.90    206.12 o 
   6   7   0     9338.39     9324.20    306.97 o 
   7   7   0       34.90      -31.77    103.46 o 
   8   7   0        6.58      -41.98    139.46 o 
   9   7   0     2396.89     2479.63    320.11 o 
  10   7   0       12.24      390.52    292.45 o 
  11   7   0      171.38       42.64    324.48 o 
  12   7   0      276.39      116.11    402.06 o 
  13   7   0       33.08     -169.70    423.14 o 
 -10   8   0      856.65      726.87    378.57 o 
  -9   8   0     1608.78     1819.51    612.47 o 
  -8   8   0     3311.32     3674.57    406.23 o 
  -7   8   0     2236.00     2132.23    235.23 o 
  -6   8   0     2022.13     1958.51    201.70 o 
  -5   8   0       61.19      140.99    157.30 o 
  -4   8   0      100.91      315.17    140.00 o 
  -3   8   0    23204.83    21332.06    711.17 o 
  -2   8   0    49992.62    51600.88   1542.80 o 
  -1   8   0      314.64      385.42    178.24 o 
   0   8   0     8773.10     8963.88    469.96 o 
   1   8   0    48043.34    50734.10   1458.14 o 
   2   8   0       14.60       70.35     75.46 o 
   3   8   0     1820.79     1816.34    123.59 o 
   4   8   0      844.92      978.07     90.30 o 
   5   8   0     2853.91     3005.16    161.68 o 
   6   8   0     2554.79     2728.33    158.97 o 
   7   8   0      489.65      635.42    129.30 o 
   8   8   0      566.54      325.38    146.77 o 
   9   8   0     1414.86     1345.82    279.89 o 
  10   8   0       51.06      477.70    295.90 o 
  11   8   0        3.70      493.82    343.46 o 
  12   8   0       17.87     -277.99    520.81 o 
  13   8   0       35.65     -428.20    428.20 o 
 -10   9   0      239.53      771.87    392.90 o 
  -9   9   0      351.27      315.39    341.60 o 
  -8   9   0     1216.22     1296.52    300.68 o 
  -7   9   0    11280.58    10095.29    551.91 o 
  -6   9   0    10605.81    10788.39    488.03 o 
  -5   9   0     6199.25     5186.58    320.94 o 
  -4   9   0    10950.12    10364.34    433.39 o 
  -3   9   0    16287.88    15117.89    552.63 o 
  -2   9   0      328.63      153.42    120.34 o 
  -1   9   0      977.96     1116.86    199.29 o 
   0   9   0    28731.14    29843.66    936.50 o 
   1   9   0    31519.16    32730.30   1008.47 o 
   2   9   0     5621.18     5664.60    238.65 o 
   3   9   0      207.02      178.22     83.73 o 
   4   9   0     2251.60     1894.06    133.40 o 
   5   9   0     9094.62     8828.50    300.49 o 
   6   9   0     3096.54     2915.09    172.64 o 
   7   9   0       26.65       52.50    131.25 o 
   8   9   0     1258.03     1258.33    180.32 o 
   9   9   0      448.66      165.31    270.16 o 
  10   9   0       32.34      -86.09    310.40 o 
  11   9   0      900.82      745.79    599.97 o 
  12   9   0      110.64      546.00    660.38 o 
  13   9   0      272.81      187.38    466.64 o 
 -10  10   0       83.64     -417.85    417.85 o 
  -9  10   0      604.98      967.37    359.10 o 
  -8  10   0     8218.42     8622.76    574.47 o 
  -7  10   0       43.60     -123.96    449.53 o 
  -6  10   0     1667.51     1438.65    221.01 o 
  -5  10   0      801.76     1068.98    195.72 o 
  -4  10   0      527.67      400.36    165.88 o 
  -3  10   0    11155.06    11110.84    451.69 o 
  -2  10   0    10843.35    10203.92    429.22 o 
  -1  10   0       84.14      179.63    128.23 o 
   0  10   0    12032.01    12359.61    468.53 o 
   1  10   0    31595.47    33311.31   1034.75 o 
   2  10   0      359.78      327.63     92.18 o 
   3  10   0      598.16      599.39    107.04 o 
   4  10   0     3728.49     3629.90    187.38 o 
   5  10   0       11.92      -98.93     98.93 o 
   6  10   0     3362.36     3123.56    183.49 o 
   7  10   0      667.69      763.62    148.05 o 
   8  10   0        1.76       -3.17    159.56 o 
   9  10   0      431.93      397.35    274.30 o 
  10  10   0      189.52       -6.50    410.39 o 
  11  10   0       62.07      -95.95    356.50 o 
  12  10   0        4.36      382.93    400.40 o 
  -9  11   0       45.85      326.11    574.97 o 
  -8  11   0     1603.21     1016.63    345.71 o 
  -7  11   0    12316.31    11296.25    615.50 o 
  -6  11   0     1974.14     2555.19    415.68 o 
  -5  11   0     1751.36     1959.49    389.19 o 
  -4  11   0     8763.87     9331.12    431.11 o 
  -3  11   0     7430.59     7128.77    356.60 o 
  -2  11   0       23.48       -0.67    150.94 o 
  -1  11   0      296.01       93.14    140.72 o 
   0  11   0     2359.04     2408.11    190.47 o 
   1  11   0    14210.37    14914.81    538.97 o 
   2  11   0     9633.89    10253.25    342.51 o 
   3  11   0      119.99        8.14    100.65 o 
   4  11   0        6.84        6.90    101.54 o 
   5  11   0     8920.23     9032.61    317.63 o 
   6  11   0      510.74      529.34    147.02 o 
   7  11   0      497.09      527.97    204.97 o 
   8  11   0       87.49      144.49    165.58 o 
   9  11   0       67.88      111.30    289.15 o 
  10  11   0       17.06     -299.56    577.05 o 
  11  11   0       98.36     -180.91    364.74 o 
  12  11   0      105.58     -308.20    420.54 o 
  -9  12   0      532.08      192.94    687.46 o 
  -8  12   0     7465.64     7375.59    616.63 o 
  -7  12   0      139.16       67.29    320.98 o 
  -6  12   0      703.53     1237.00    266.24 o 
  -5  12   0     2121.17     1809.60    310.00 o 
  -4  12   0     4431.36     4714.34    326.48 o 
  -3  12   0     6600.08     7011.06    373.65 o 
  -2  12   0    12985.54    13196.40    534.00 o 
  -1  12   0      713.63      704.86    314.43 o 
   0  12   0    10094.00    10445.77    465.60 o 
   1  12   0    19722.88    21416.06    731.17 o 
   2  12   0      754.77      905.37    144.69 o 
   3  12   0      339.11      448.84    134.11 o 
   4  12   0     3917.19     3954.00    212.79 o 
   5  12   0       20.75       12.42    127.49 o 
   6  12   0     2394.38     2252.51    202.81 o 
   7  12   0      588.29      520.32    165.16 o 
   8  12   0      727.24      705.54    181.35 o 
   9  12   0       51.91      609.64    472.89 o 
  10  12   0       53.46      460.38    337.34 o 
  11  12   0       13.18      -72.80    382.58 o 
  12  12   0      190.22      782.18    666.63 o 
  -8  13   0      656.08      890.64    390.35 o 
  -7  13   0    10587.66    10433.22    645.09 o 
  -6  13   0      426.41      423.71    266.65 o 
  -5  13   0       64.47      -15.43    237.59 o 
  -4  13   0    11821.68    11462.13    512.06 o 
  -3  13   0     3662.78     3436.75    282.83 o 
  -2  13   0      546.14      450.01    181.85 o 
  -1  13   0      145.77      250.32    168.93 o 
   0  13   0      150.07      392.79    149.79 o 
   1  13   0    12099.05    13021.66    835.37 o 
   2  13   0       23.09      197.93    140.30 o 
   3  13   0     1708.11     1628.76    200.86 o 
   4  13   0     5512.21     5378.28    266.41 o 
   5  13   0      995.12     1403.66    218.89 o 
   6  13   0     1032.33      953.82    179.33 o 
   7  13   0       67.84      -93.52    176.86 o 
   8  13   0      602.36      812.13    195.42 o 
   9  13   0       24.21      202.99    310.33 o 
  10  13   0       81.11      363.51    352.38 o 
  11  13   0        3.16     -111.37    399.73 o 
  12  13   0      276.50      236.28    444.30 o 
  -7  14   0      737.25      425.52    319.07 o 
  -6  14   0     1799.88     1961.23    477.00 o 
  -5  14   0      669.07      510.76    262.30 o 
  -4  14   0      463.98      256.14    236.99 o 
  -3  14   0     4351.58     3971.15    296.99 o 
  -2  14   0     8330.47     8947.17    443.40 o 
  -1  14   0      245.62      164.61    230.30 o 
   0  14   0    12272.40    13189.32    726.32 o 
   1  14   0     3511.95     3613.88    268.31 o 
   2  14   0      174.95       55.20    154.90 o 
   3  14   0     6135.24     6562.65    331.20 o 
   4  14   0      885.66      941.02    144.07 o 
   5  14   0      326.30      108.51    171.80 o 
   6  14   0      539.42      606.95    237.33 o 
   7  14   0        9.26      226.67    190.60 o 
   8  14   0        7.13       31.86    203.06 o 
   9  14   0       44.98      233.06    326.28 o 
  10  14   0      161.55      470.38    385.40 o 
  11  14   0       14.94      -21.60    411.21 o 
  -7  15   0     3157.95     3359.08    570.80 o 
  -6  15   0     1623.61     1534.88    621.03 o 
  -5  15   0     1002.15      813.33    288.25 o 
  -4  15   0     2446.98     2649.52    296.51 o 
  -3  15   0     5533.42     5583.63    437.85 o 
  -2  15   0       97.30      124.42    217.30 o 
  -1  15   0      535.65      615.10    221.32 o 
   0  15   0      262.68      397.04    180.47 o 
   1  15   0     1635.16     1801.50    202.43 o 
   2  15   0     1161.69     1659.28    231.02 o 
   3  15   0        6.96      -54.63    164.28 o 
   4  15   0      232.19      444.01    217.06 o 
   5  15   0      820.31      473.57    189.65 o 
   6  15   0      100.81       77.71    314.89 o 
   7  15   0      456.59      315.57    203.94 o 
   8  15   0       32.94      472.55    218.69 o 
   9  15   0      737.98     1074.94    345.32 o 
  10  15   0      172.74      211.46    378.35 o 
  11  15   0      319.93      856.94    434.26 o 
  -6  16   0      255.60      392.28    344.01 o 
  -5  16   0        1.58     -176.91    364.04 o 
  -4  16   0      949.26     1150.22    284.58 o 
  -3  16   0      533.31     1164.58    258.52 o 
  -2  16   0     5991.73     5552.92    393.57 o 
  -1  16   0      348.19      650.43    212.46 o 
   0  16   0      474.32      543.55    205.47 o 
   1  16   0     4213.81     4455.03    327.14 o 
   2  16   0      386.40      131.02    185.32 o 
   3  16   0        4.42      203.32    178.15 o 
   4  16   0       60.82      269.17    233.09 o 
   5  16   0        1.28      -16.48    233.54 o 
   6  16   0       47.02       -3.68    231.88 o 
   7  16   0      120.53      217.05    217.87 o 
   8  16   0       35.38        0.42    269.18 o 
   9  16   0      251.85      572.38    362.10 o 
  10  16   0      675.23      963.86    400.40 o 
  -5  17   0     3909.12     3250.64    355.36 o 
  -4  17   0     1471.09     1664.25    306.10 o 
  -3  17   0      808.71     1181.44    288.63 o 
  -2  17   0      429.37      755.85    248.99 o 
  -1  17   0      668.79      699.46    234.11 o 
   0  17   0      308.72      828.76    274.07 o 
   1  17   0        2.70       38.48    209.95 o 
   2  17   0     2085.74     2671.73    272.27 o 
   3  17   0      960.43      665.65    262.15 o 
   4  17   0      640.94      477.06    259.21 o 
   5  17   0      138.19       20.11    254.52 o 
   6  17   0      165.12     -258.63    258.63 o 
   7  17   0       13.82     -289.46    397.90 o 
   8  17   0      316.64      207.37    252.28 o 
   9  17   0       86.27      381.01    637.47 o 
  10  17   0       21.08      614.54    427.46 o 
  -4  18   0     1329.44      955.49    336.27 o 
  -3  18   0      188.32      363.90    281.53 o 
  -2  18   0     2471.74     2952.16    317.46 o 
  -1  18   0     2640.49     2800.00    296.61 o 
   0  18   0        1.43      298.29    244.89 o 
   1  18   0     2598.57     3012.97    285.22 o 
   2  18   0      135.27       89.14    298.15 o 
   3  18   0      791.05      997.01    414.56 o 
   4  18   0       52.25      227.71    464.56 o 
   5  18   0        2.55       13.33    281.07 o 
   6  18   0       47.38     -147.58    277.61 o 
   7  18   0        9.97      -13.90    286.17 o 
   8  18   0       84.53      286.53    303.23 o 
   9  18   0      382.48        2.12    410.41 o 
  -3  19   0      927.83     1081.23    333.60 o 
  -2  19   0      482.92      873.33    300.00 o 
  -1  19   0     2184.99     1907.14    571.29 o 
   0  19   0       13.89      -42.68    267.89 o 
   1  19   0       51.90      -49.91    254.68 o 
   2  19   0      350.59      877.56    322.59 o 
   3  19   0        2.37      479.14    306.40 o 
   4  19   0       59.30     -156.32    299.81 o 
   5  19   0       19.14     -260.39    310.72 o 
   6  19   0      118.22       44.23    549.97 o 
   7  19   0       32.84     -152.26    310.77 o 
   8  19   0      219.77      289.90    332.00 o 
  -2  20   0     1325.21     1215.40    331.47 o 
  -1  20   0     1076.81      889.66    450.29 o 
   0  20   0      105.57     -219.88    284.70 o 
   1  20   0     1178.92     1238.78    679.13 o 
   2  20   0       28.22     -137.35    344.54 o 
   3  20   0      104.81       -6.90    337.24 o 
   4  20   0       92.42       46.94    331.43 o 
   5  20   0      332.15      381.26    466.64 o 
   6  20   0       81.24       28.16    328.55 o 
   7  20   0      186.75     -261.63    342.29 o 
   0  21   0      223.49      237.22    418.73 o 
   1  21   0       31.29      163.49    398.05 o 
   2  21   0     1272.15     1490.66    385.10 o 
   3  21   0       81.28      160.11    363.41 o 
   4  21   0        2.55      204.24    366.78 o 
   5  21   0       79.36     -236.72    369.73 o 
   6  21   0      323.05      371.03    362.34 o 
  -4 -21   1      285.77      224.29    387.20 o 
  -3 -21   1      155.39      232.39    487.47 o 
  -2 -21   1     3464.54     3020.73    474.97 o 
  -1 -21   1     4225.66     3928.26    474.97 o 
  -7 -20   1     4516.33     4541.74    489.56 o 
  -6 -20   1     6024.23     5583.16    508.05 o 
  -5 -20   1       16.54      218.10    348.88 o 
  -4 -20   1      898.66      989.24    356.44 o 
  -3 -20   1     4012.55     4354.52    631.22 o 
  -2 -20   1      278.29      346.08    363.77 o 
  -1 -20   1     1399.64     1079.65    380.25 o 
   0 -20   1      312.75     -383.40    383.40 o 
   1 -20   1      344.01      263.60    325.90 o 
  -8 -19   1       20.34      -49.82    341.22 o 
  -7 -19   1     4020.39     3736.14    419.32 o 
  -6 -19   1      337.83      300.96    439.56 o 
  -5 -19   1     3157.88     3039.58    410.39 o 
  -4 -19   1      181.38     -319.56    319.56 o 
  -3 -19   1     1496.04     1721.43    454.14 o 
  -2 -19   1     6051.64     6625.93    572.97 o 
  -1 -19   1     3474.60     3046.54    654.13 o 
   0 -19   1     2224.93     2358.78    301.01 o 
   1 -19   1     3154.19     3111.63    378.90 o 
   2 -19   1     1270.69     1353.36    313.04 o 
   3 -19   1       26.96     -256.38    330.39 o 
  -9 -18   1     2531.87     2599.86    612.47 o 
  -8 -18   1      372.65      520.71    319.34 o 
  -7 -18   1      565.52       22.53    299.18 o 
  -6 -18   1    10099.80     9805.13    615.74 o 
  -5 -18   1     1754.66     2139.74    324.07 o 
  -4 -18   1      525.22      438.28    295.99 o 
  -3 -18   1     3610.96     4423.31    768.71 o 
  -2 -18   1      532.74      545.54    304.91 o 
  -1 -18   1      326.40      755.13    252.62 o 
   0 -18   1      528.32      387.05    255.63 o 
   1 -18   1      392.33      503.58    264.09 o 
   2 -18   1     3369.79     3998.95    349.20 o 
   3 -18   1      906.72      296.00    280.34 o 
   4 -18   1     1071.82      499.73    338.16 o 
 -10 -17   1     2199.40     2641.32    470.47 o 
  -9 -17   1     1200.22      585.36    399.07 o 
  -8 -17   1      372.62      455.82    261.70 o 
  -7 -17   1      480.38     1051.42    280.19 o 
  -6 -17   1        9.44     -261.20    261.20 o 
  -5 -17   1      838.66     1051.12    270.61 o 
  -4 -17   1     3124.23     2879.39    353.50 o 
  -3 -17   1     2680.34     2553.45    326.86 o 
  -2 -17   1     4994.10     5098.92    795.79 o 
  -1 -17   1     6616.50     6629.99    723.06 o 
   0 -17   1       95.96      311.92    224.56 o 
   1 -17   1     2908.09     2740.71    300.31 o 
   2 -17   1      847.33     1148.54    349.94 o 
   3 -17   1       83.65     -233.19    285.05 o 
   4 -17   1      144.53      225.37    318.73 o 
   5 -17   1      246.90      214.02    345.14 o 
 -10 -16   1       29.87      -28.85    414.45 o 
  -9 -16   1     3047.51     1455.14    381.36 o 
  -8 -16   1     2469.84     2233.64    264.86 o 
  -7 -16   1     1031.25     1142.37    233.41 o 
  -6 -16   1     5908.54     6180.29    793.71 o 
  -5 -16   1     8531.08     8749.59    564.55 o 
  -4 -16   1     2444.88     2709.62    334.30 o 
  -3 -16   1     1800.03     2222.26    279.83 o 
  -2 -16   1     2407.36     3325.23    352.65 o 
  -1 -16   1     1189.47     1574.65    213.17 o 
   0 -16   1     2251.99     2527.59    420.96 o 
   1 -16   1      192.22      103.21    214.25 o 
   2 -16   1     3894.59     4074.53    316.63 o 
   3 -16   1     2113.86     2225.48    277.00 o 
   4 -16   1      783.77      680.89    289.02 o 
   5 -16   1      798.48      663.73    316.41 o 
   6 -16   1        5.34     -241.93    354.45 o 
 -11 -15   1     1231.73      721.81    448.43 o 
 -10 -15   1     3922.27     4427.54    471.01 o 
  -9 -15   1     3272.37     3031.72    385.42 o 
  -8 -15   1      488.51      559.74    251.06 o 
  -7 -15   1      593.03      784.74    212.22 o 
  -6 -15   1       29.73     -199.55    199.55 o 
  -5 -15   1     3786.60     3418.41    614.55 o 
  -4 -15   1     5439.55     6051.32    452.16 o 
  -3 -15   1      317.47      544.29    231.14 o 
  -2 -15   1     2324.11     2487.57    220.55 o 
  -1 -15   1    24421.28    26352.32    917.95 o 
   0 -15   1     3120.96     3003.65    254.47 o 
   1 -15   1      362.75      566.81    202.18 o 
   2 -15   1     2694.23     2734.51    260.83 o 
   3 -15   1        0.18     -243.46    243.46 o 
   4 -15   1      608.30      893.25    262.05 o 
   5 -15   1      440.07      131.31    294.89 o 
   6 -15   1       12.74       16.64    318.61 o 
   7 -15   1      170.87     -262.00    419.75 o 
 -11 -14   1       12.50      415.61    425.44 o 
 -10 -14   1        0.68     -376.38    376.38 o 
  -9 -14   1     5859.80     6289.24    929.12 o 
  -8 -14   1     3683.17     3717.49    307.92 o 
  -7 -14   1     4070.51     3624.68    287.99 o 
  -6 -14   1    14045.35    13458.32    566.64 o 
  -5 -14   1     5277.77     5251.71    319.81 o 
  -4 -14   1     3066.82     3641.16    266.73 o 
  -3 -14   1        7.82       92.43    154.82 o 
  -2 -14   1     1123.98     1660.39    235.21 o 
  -1 -14   1      968.60     1031.37    181.66 o 
   0 -14   1    16586.27    17416.15    656.22 o 
   1 -14   1       64.55      168.35    181.32 o 
   2 -14   1      981.01      623.85    234.44 o 
   3 -14   1     6700.96     6411.64    549.82 o 
   4 -14   1      155.84       86.03    240.01 o 
   5 -14   1        2.53       47.19    320.81 o 
   6 -14   1     2259.55     1817.22    309.21 o 
   7 -14   1        5.09      313.49    385.81 o 
 -11 -13   1      990.91     1440.87    410.35 o 
 -10 -13   1     7065.97     7424.27    560.95 o 
  -9 -13   1     7930.57     8727.00    570.67 o 
  -8 -13   1      701.62      683.17    197.61 o 
  -7 -13   1     4019.86     4161.87    291.58 o 
  -6 -13   1      649.26      849.75    322.16 o 
  -5 -13   1      736.21      545.68    168.97 o 
  -4 -13   1     2047.93     2287.35    215.55 o 
  -3 -13   1    12072.41    12238.01    521.99 o 
  -2 -13   1     2737.78     2808.23    475.32 o 
  -1 -13   1    15259.33    15851.67   1123.07 o 
   0 -13   1     3516.51     3481.19    255.47 o 
   1 -13   1     1156.45     1316.80    184.87 o 
   2 -13   1     1389.09     1652.58    215.42 o 
   3 -13   1     1304.79     1545.06    238.47 o 
   4 -13   1     1125.76     1271.23    230.03 o 
   5 -13   1       56.75      295.74    241.87 o 
   6 -13   1      297.56      231.64    273.24 o 
   7 -13   1      942.59      849.95    362.37 o 
   8 -13   1       55.15      453.09    396.05 o 
 -12 -12   1      247.57     -438.82    438.82 o 
 -11 -12   1      126.24       13.94    395.21 o 
 -10 -12   1      706.04      704.74    359.92 o 
  -9 -12   1    13181.96    14170.38    724.30 o 
  -8 -12   1     6439.92     6059.35    353.94 o 
  -7 -12   1     2514.28     2777.69    271.36 o 
  -6 -12   1    19437.38    19081.09    688.18 o 
  -5 -12   1     7683.43     7728.50    373.78 o 
  -4 -12   1      144.22      159.92    118.33 o 
  -3 -12   1      327.56      404.16    115.78 o 
  -2 -12   1     1232.25     1349.89    132.89 o 
  -1 -12   1       54.18     -127.06    148.78 o 
   0 -12   1     7065.85     7730.34    513.98 o 
   1 -12   1        1.71       58.26    155.97 o 
   2 -12   1      481.15      353.92    174.25 o 
   3 -12   1     1316.02     1496.78    294.37 o 
   4 -12   1     3894.34     4192.39    502.05 o 
   5 -12   1        3.80      208.57    222.54 o 
   6 -12   1       54.66      186.56    249.72 o 
   7 -12   1       95.59     -267.81    278.29 o 
   8 -12   1       32.51      -17.02    365.00 o 
   9 -12   1        4.10     -364.69    422.76 o 
 -12 -11   1     1507.21     2065.55    444.70 o 
 -11 -11   1      404.69      530.11    574.97 o 
 -10 -11   1     8624.21     7829.14    552.88 o 
  -9 -11   1    10160.25    10567.04    619.73 o 
  -8 -11   1     8636.27     8915.96    633.36 o 
  -7 -11   1      539.34      431.00    162.92 o 
  -6 -11   1      939.32      941.92    161.14 o 
  -5 -11   1    23885.87    22716.37   1008.34 o 
  -4 -11   1     3187.03     3129.11    186.15 o 
  -3 -11   1      395.91      323.90    104.64 o 
  -2 -11   1    11337.44    11927.08    377.01 o 
  -1 -11   1    12624.31    13023.03    947.37 o 
   0 -11   1      234.93      -39.72    151.76 o 
   1 -11   1      907.21     1101.74    162.06 o 
   2 -11   1      213.03      -11.69    154.20 o 
   3 -11   1     1012.71     1052.57    172.19 o 
   4 -11   1      847.05      769.18    309.72 o 
   5 -11   1      608.43      630.09    208.28 o 
   6 -11   1      688.02      575.49    231.30 o 
   7 -11   1      818.85      680.84    259.50 o 
   8 -11   1      146.87      235.09    406.23 o 
   9 -11   1        7.40     -394.25    394.25 o 
 -12 -10   1        6.02       73.03    512.47 o 
 -11 -10   1       88.56       23.78    363.20 o 
 -10 -10   1       96.33      495.81    325.34 o 
  -9 -10   1    12108.75    12743.78   1156.19 o 
  -8 -10   1    10035.59    10172.90    450.55 o 
  -7 -10   1       63.90      240.95    147.15 o 
  -6 -10   1    34480.13    33953.19   1070.30 o 
  -5 -10   1    16259.72    16027.93    476.98 o 
  -4 -10   1       26.38       31.72    145.53 o 
  -3 -10   1      716.19      753.20    103.58 o 
  -2 -10   1    12031.77    12191.70    377.87 o 
  -1 -10   1      930.38      816.75    119.67 o 
   0 -10   1     7673.46     7489.92    337.61 o 
   1 -10   1      460.17      511.41    136.93 o 
   2 -10   1     3209.01     3018.79    231.42 o 
   3 -10   1     2603.65     2699.62    212.30 o 
   4 -10   1      456.70      525.28    172.77 o 
   5 -10   1      510.58      659.69    265.48 o 
   6 -10   1     1047.35     1118.30    391.25 o 
   7 -10   1        4.67      147.27    238.38 o 
   8 -10   1        9.33      456.82    624.97 o 
   9 -10   1      267.71      470.81    387.48 o 
  10 -10   1      872.58      864.21    419.63 o 
 -12  -9   1     1704.76     1943.29    458.31 o 
 -11  -9   1     2394.57     2475.88    497.89 o 
 -10  -9   1     2935.08     2704.51    358.12 o 
  -9  -9   1     5045.92     5034.92    516.64 o 
  -8  -9   1     1130.99     1152.48    470.01 o 
  -7  -9   1     1536.75     1593.80    173.11 o 
  -6  -9   1     5929.80     5406.16    300.78 o 
  -5  -9   1     8535.91     8375.93    295.63 o 
  -4  -9   1    11506.98    11684.74    419.76 o 
  -3  -9   1      285.88      383.47     86.17 o 
  -2  -9   1    10901.35    11843.93    364.37 o 
  -1  -9   1    16850.72    18857.35    627.40 o 
   0  -9   1      480.05      372.16    169.23 o 
   1  -9   1     2811.12     3100.17    218.72 o 
   2  -9   1      181.47      302.30    139.01 o 
   3  -9   1      264.82      142.72    239.37 o 
   4  -9   1       68.50       81.62    159.49 o 
   5  -9   1       30.61      -98.57    173.22 o 
   6  -9   1      335.66      413.41    196.62 o 
   7  -9   1       28.17     -162.62    223.74 o 
   8  -9   1     1412.36     1360.00    313.75 o 
   9  -9   1       51.59     -136.41    350.25 o 
  10  -9   1      697.35      556.75    396.24 o 
 -13  -8   1       82.94      121.98    533.30 o 
 -12  -8   1      280.06      530.06    388.52 o 
 -11  -8   1       36.55      -66.70    353.53 o 
 -10  -8   1      588.36      579.77    303.23 o 
  -9  -8   1     4938.20     5006.17    393.10 o 
  -8  -8   1     8592.18     8457.82    395.12 o 
  -7  -8   1     1627.21     1475.64    163.19 o 
  -6  -8   1     6547.02     6119.08    245.88 o 
  -5  -8   1    10875.34    10790.77    339.13 o 
  -4  -8   1     6271.57     6867.11    320.53 o 
  -3  -8   1     1153.49     1307.32    101.42 o 
  -2  -8   1    11002.62    11511.27    346.62 o 
  -1  -8   1      576.59      649.37     83.12 o 
   0  -8   1    13707.28    13773.78    489.97 o 
   1  -8   1       91.59      266.43    126.74 o 
   2  -8   1     1417.41     1580.43    145.55 o 
   3  -8   1     1043.64      921.84    143.51 o 
   4  -8   1      283.66      242.83    184.90 o 
   5  -8   1        2.19      260.62    183.20 o 
   6  -8   1     1619.83     1196.20    232.64 o 
   7  -8   1     4135.10     3222.05    265.38 o 
   8  -8   1      218.43       29.02    288.31 o 
   9  -8   1      209.26      121.24    328.24 o 
  10  -8   1        8.78      239.41    374.02 o 
 -13  -7   1     3293.31     3923.80    895.79 o 
 -12  -7   1      432.67      -49.43    689.55 o 
 -11  -7   1     1854.38     1476.06    348.74 o 
 -10  -7   1     7542.15     7807.01    521.36 o 
  -9  -7   1     4197.83     4733.07   1543.67 o 
  -8  -7   1        2.89       51.14    147.29 o 
  -7  -7   1       95.40      111.94    127.83 o 
  -6  -7   1       27.80      -18.82     91.34 o 
  -5  -7   1       11.02       91.49     80.85 o 
  -4  -7   1    11313.43    11681.51    350.65 o 
  -3  -7   1     5612.08     6147.43    220.89 o 
  -2  -7   1     3994.33     4215.38    175.63 o 
  -1  -7   1      911.42      956.60     82.98 o 
   0  -7   1      903.63      850.76    109.80 o 
   1  -7   1      313.38      441.56    115.86 o 
   2  -7   1       81.42      136.98    136.38 o 
   3  -7   1        2.50       62.55    114.54 o 
   4  -7   1     1312.02     1349.99    197.40 o 
   5  -7   1     1911.58     1909.45    181.86 o 
   6  -7   1      215.80      364.72    169.80 o 
   7  -7   1      380.45      512.90    197.62 o 
   8  -7   1     2762.00     2485.53    368.73 o 
   9  -7   1       38.58      161.51    307.35 o 
  10  -7   1      344.00      555.08    368.73 o 
  11  -7   1      180.30     1039.82    416.64 o 
 -13  -6   1        5.62      283.22    431.16 o 
 -12  -6   1      500.37      798.67    380.49 o 
 -11  -6   1        4.76       26.76    354.15 o 
 -10  -6   1      323.32      829.86    294.77 o 
  -9  -6   1     8321.36     8590.28    522.93 o 
  -8  -6   1     3978.32     3757.27    259.84 o 
  -7  -6   1     3088.48     3178.65    226.17 o 
  -6  -6   1    10457.79    10763.96    342.81 o 
  -5  -6   1    10639.12    10723.10    330.69 o 
  -4  -6   1     3352.34     3482.04    152.54 o 
  -3  -6   1       54.19       73.34     60.68 o 
  -2  -6   1      278.41      426.65     64.95 o 
  -1  -6   1      517.82      566.19     67.66 o 
   0  -6   1    23851.58    25810.22    790.22 o 
   1  -6   1       45.15       16.75     80.16 o 
   2  -6   1      919.30      936.11    166.63 o 
   3  -6   1      448.70      527.54    110.60 o 
   4  -6   1      154.00      -23.93    117.51 o 
   5  -6   1     1799.91     1515.45    184.89 o 
   6  -6   1       37.66       51.37    157.57 o 
   7  -6   1      313.18      374.51    183.15 o 
   8  -6   1      176.12     -236.14    327.07 o 
   9  -6   1     2376.20     2481.06    324.07 o 
  10  -6   1      317.58       69.82    341.14 o 
  11  -6   1      521.92      798.63    388.59 o 
 -13  -5   1     3888.87     4634.41    612.47 o 
 -12  -5   1     4356.97     3491.94    418.71 o 
 -11  -5   1      931.03      511.26    326.27 o 
 -10  -5   1     5907.11     6045.31    912.45 o 
  -9  -5   1     6444.91     7022.39    448.41 o 
  -8  -5   1      269.98       19.31    160.76 o 
  -7  -5   1      142.27        5.28    115.85 o 
  -6  -5   1      445.45      234.40     91.00 o 
  -5  -5   1    11000.13    11269.50    339.61 o 
  -4  -5   1     3998.26     3834.23    162.70 o 
  -3  -5   1     2685.73     3025.64    159.97 o 
  -2  -5   1    15744.44    16387.87    433.11 o 
  -1  -5   1     2407.91     2884.18    122.94 o 
   0  -5   1    12820.44    13507.57    436.48 o 
   1  -5   1        1.35       69.44     67.35 o 
   2  -5   1      344.75      470.51     83.92 o 
   3  -5   1      111.67      178.27     97.19 o 
   4  -5   1      411.57      199.80    137.53 o 
   5  -5   1      232.72      213.48    157.56 o 
   6  -5   1       73.14      157.86    125.19 o 
   7  -5   1      338.32      344.77    145.40 o 
   8  -5   1     5160.50     4442.43    387.00 o 
   9  -5   1       64.96       63.22    278.12 o 
  10  -5   1      110.73       35.13    439.56 o 
  11  -5   1     1455.35     2049.70    375.21 o 
 -13  -4   1     1315.12     1529.75    652.05 o 
 -12  -4   1       88.56      137.58    362.76 o 
 -11  -4   1     1866.18     2002.64    347.99 o 
 -10  -4   1       45.15      431.27    287.10 o 
  -9  -4   1      712.65      791.84    257.67 o 
  -8  -4   1    17228.52    17932.02    737.79 o 
  -7  -4   1      629.98      558.28    118.60 o 
  -6  -4   1     5137.60     4786.32    208.14 o 
  -5  -4   1    11447.75    12387.59    365.86 o 
  -4  -4   1      929.30     1014.76     79.42 o 
  -3  -4   1     2404.67     2481.11    179.81 o 
  -2  -4   1      184.00      179.92     42.93 o 
  -1  -4   1        0.42       77.79     57.13 o 
   0  -4   1      101.88       58.80     48.87 o 
   1  -4   1    10258.49    10637.52    634.54 o 
   2  -4   1     2711.79     2822.25    199.72 o 
   3  -4   1       64.77       54.23     84.84 o 
   4  -4   1      228.07      275.51     85.77 o 
   5  -4   1      202.70      202.56    101.12 o 
   6  -4   1      525.42      631.33    121.53 o 
   7  -4   1      225.59       86.33    139.61 o 
   8  -4   1     1329.60     1250.76    244.33 o 
   9  -4   1     2546.62     2625.29    329.33 o 
  10  -4   1       98.58     -256.13    304.91 o 
  11  -4   1      572.21      128.57    353.50 o 
  12  -4   1     1869.79     2664.31    783.29 o 
 -13  -3   1     1491.74     1656.11    427.16 o 
 -12  -3   1     6426.51     7061.80   1377.01 o 
 -11  -3   1     1664.68     1988.94    340.04 o 
 -10  -3   1       17.14      311.34    318.73 o 
  -9  -3   1     8261.34     8524.84    399.00 o 
  -8  -3   1        5.04      107.87    166.69 o 
  -7  -3   1     3477.13     3212.88    190.47 o 
  -6  -3   1     3623.36     3633.22    187.48 o 
  -5  -3   1     6172.49     6478.26    230.60 o 
  -4  -3   1    12105.99    11409.35    607.39 o 
  -3  -3   1     3446.98     3478.48    129.71 o 
  -2  -3   1      289.37      423.10     49.25 o 
  -1  -3   1    14639.09    15435.46    393.46 o 
   0  -3   1     4558.46     4767.08    176.80 o 
   1  -3   1      607.62      672.80     65.29 o 
   2  -3   1      400.75      466.46     64.59 o 
   3  -3   1      434.13      461.45     66.62 o 
   4  -3   1     3232.65     3431.84    169.68 o 
   5  -3   1     2217.97     2177.88    141.07 o 
   6  -3   1      123.86       12.40    186.43 o 
   7  -3   1        3.19      120.05    130.48 o 
   8  -3   1     9458.33     9345.42    404.60 o 
   9  -3   1      400.28      619.87    209.03 o 
  10  -3   1       66.77     -242.50    296.07 o 
  11  -3   1     5565.46     5176.39    543.72 o 
  12  -3   1      264.88      870.26    597.88 o 
 -13  -2   1      820.93      793.68    418.22 o 
 -12  -2   1       71.14     -306.23    365.32 o 
 -11  -2   1     1860.09     2585.95    408.31 o 
 -10  -2   1      154.88      298.50    280.79 o 
  -9  -2   1     1806.76     1730.83    207.72 o 
  -8  -2   1    28102.82    28822.66    906.53 o 
  -7  -2   1        3.36        4.85    116.54 o 
  -6  -2   1     4028.99     4263.31    200.30 o 
  -5  -2   1    13309.98    12241.26    364.88 o 
  -4  -2   1     2440.87     2665.14    132.35 o 
  -3  -2   1      521.20      611.32     72.44 o 
  -2  -2   1      440.11      469.00     45.18 o 
  -1  -2   1      302.95      318.03     46.48 o 
   0  -2   1      128.84      161.69     32.02 o 
   1  -2   1     1018.25     1098.37    158.72 o 
   2  -2   1      696.36      794.67     59.34 o 
   3  -2   1      601.78      576.27     66.79 o 
   4  -2   1      119.73      242.49     76.20 o 
   5  -2   1     7252.45     7208.25    300.60 o 
   6  -2   1      123.13      -76.65    172.59 o 
   7  -2   1       84.25      -10.11    125.37 o 
   8  -2   1     3677.03     3460.24    251.83 o 
   9  -2   1     3129.30     3384.29    256.92 o 
  10  -2   1      122.39     -231.62    231.62 o 
  11  -2   1       90.76      595.87    332.87 o 
  12  -2   1     4099.41     4286.99    747.88 o 
 -13  -1   1     3531.07     4177.02    471.69 o 
 -12  -1   1     3194.44     3627.37    410.60 o 
 -11  -1   1     1510.93     1590.85    334.37 o 
 -10  -1   1     1151.97      973.64    235.56 o 
  -9  -1   1     8742.57     8946.02    403.73 o 
  -8  -1   1      283.45      445.33    170.10 o 
  -7  -1   1     1074.51      896.81    125.30 o 
  -6  -1   1     3734.01     3915.42    197.16 o 
  -5  -1   1      693.04      821.51    143.13 o 
  -4  -1   1     1498.43     1297.19     90.14 o 
  -3  -1   1     8487.37     8319.96    241.88 o 
  -2  -1   1     3341.14     3418.64    121.09 o 
  -1  -1   1        8.88       29.47     24.78 o 
   0  -1   1       97.07      120.64     24.66 o 
   1  -1   1       85.20       96.23     22.81 o 
   2  -1   1     3159.85     3094.78    219.50 o 
   3  -1   1     4860.50     4715.82    162.39 o 
   4  -1   1     1665.58     1704.84    129.30 o 
   5  -1   1      197.46      161.10     84.67 o 
   6  -1   1     7959.71     7896.35    333.76 o 
   7  -1   1       62.40      243.14    121.72 o 
   8  -1   1    12711.19    12762.97    487.82 o 
   9  -1   1     3161.17     3555.86    264.97 o 
  10  -1   1        1.01      111.30    225.28 o 
  11  -1   1     3476.43     3507.97    312.73 o 
  12  -1   1      246.92       29.69    375.21 o 
 -12   0   1      698.83      513.17    368.23 o 
 -11   0   1      658.69      820.56    487.47 o 
 -10   0   1       56.00      215.71    227.49 o 
  -9   0   1      794.31      569.22    205.37 o 
  -8   0   1    12590.82    12532.60    480.21 o 
  -7   0   1      269.97      197.14    132.30 o 
  -6   0   1       86.31      179.50    102.34 o 
  -5   0   1    16065.40    15832.60    450.19 o 
  -4   0   1      754.16      725.51     95.78 o 
  -3   0   1      192.33       85.56     51.85 o 
  -2   0   1     2110.06     2252.45     97.81 o 
  -1   0   1      905.03      840.78     58.33 o 
   0   0   1      235.12       -2.08      8.33 o 
   1   0   1     1845.99     1828.43     68.76 o 
   2   0   1      213.52      292.77     39.64 o 
   3   0   1    25621.70    24906.97    624.74 o 
   4   0   1     3359.11     3360.98    209.88 o 
   5   0   1     2787.97     2830.31    232.13 o 
   6   0   1     1439.93     1395.39    115.84 o 
   7   0   1      279.42      266.72    114.83 o 
   8   0   1     1219.19     1392.10    181.07 o 
   9   0   1     4063.71     4518.49    295.21 o 
  10   0   1      988.44      730.05    224.45 o 
  11   0   1        9.06       -8.58    255.51 o 
  12   0   1     5592.36     6555.13    543.86 o 
  13   0   1     4224.17     4183.11    720.79 o 
 -12   1   1     2203.75     3148.85    745.79 o 
 -11   1   1      837.11      775.27    272.49 o 
 -10   1   1       16.26      492.65    367.52 o 
  -9   1   1     9302.54     9355.37    427.27 o 
  -8   1   1      175.27      175.50    173.82 o 
  -7   1   1     3219.88     3115.64    199.47 o 
  -6   1   1     1569.08     1404.50    125.92 o 
  -5   1   1     1402.16     1335.80    111.26 o 
  -4   1   1     9823.56     9772.65    294.39 o 
  -3   1   1     5799.54     5767.83    194.85 o 
  -2   1   1      239.93      224.19     42.52 o 
  -1   1   1       27.85       44.26     22.20 o 
   0   1   1       11.76       -6.94     12.03 o 
   1   1   1      164.92      200.68     33.55 o 
   2   1   1     1136.02     1286.51     89.87 o 
   3   1   1    15642.24    15410.75    402.19 o 
   4   1   1    18046.36    18328.20    559.73 o 
   5   1   1      122.03      179.45     79.73 o 
   6   1   1      762.52      773.34     98.22 o 
   7   1   1     1997.70     2068.76    182.82 o 
   8   1   1    10918.62    11252.07    444.06 o 
   9   1   1     2782.64     2854.56    249.30 o 
  10   1   1      288.02      345.88    222.94 o 
  11   1   1     1990.98     2119.77    265.52 o 
  12   1   1      605.14      801.21    362.34 o 
  13   1   1      143.34     -187.80    413.54 o 
 -12   2   1      320.49      283.32    554.14 o 
 -11   2   1      394.34      393.73    273.79 o 
 -10   2   1       72.71      171.87    236.43 o 
  -9   2   1      776.55      961.11    250.11 o 
  -8   2   1     8148.05     8256.90    384.64 o 
  -7   2   1      286.69      142.67    126.49 o 
  -6   2   1      331.52      202.78    109.29 o 
  -5   2   1    13204.15    12365.02    370.79 o 
  -4   2   1     3397.75     3937.46    170.06 o 
  -3   2   1     6122.93     6376.55    204.92 o 
  -2   2   1       41.88       50.82     42.70 o 
  -1   2   1      172.85      249.40     32.85 o 
   0   2   1      244.61      342.64     24.35 o 
   1   2   1      698.16      713.26     39.50 o 
   2   2   1       72.18      149.32     58.33 o 
   3   2   1     9236.86     9325.69    261.32 o 
   4   2   1    14993.38    15417.67    415.11 o 
   5   2   1       27.43      188.99     94.42 o 
   6   2   1       94.46      -49.95     92.12 o 
   7   2   1     2383.93     2290.81    151.81 o 
   8   2   1     1435.67     1491.17    307.28 o 
   9   2   1     3891.84     3699.44    267.33 o 
  10   2   1     2163.05     2226.77    250.36 o 
  11   2   1      452.57      405.99    246.57 o 
  12   2   1     3548.26     4275.50    410.91 o 
  13   2   1     3244.71     3118.59    456.23 o 
 -12   3   1     1567.96     2158.22    595.80 o 
 -11   3   1     1800.55     1725.27    458.31 o 
 -10   3   1      139.49      247.27    367.92 o 
  -9   3   1     3231.68     3213.29    257.90 o 
  -8   3   1       69.40        0.03    182.79 o 
  -7   3   1      472.98      457.89    136.86 o 
  -6   3   1        5.59       47.55    113.74 o 
  -5   3   1      667.84      738.57    105.47 o 
  -4   3   1     2700.53     2537.55    257.39 o 
  -3   3   1    10564.91    10524.25    301.54 o 
  -2   3   1      851.53      866.59     63.12 o 
  -1   3   1     1313.11     1123.99     82.17 o 
   0   3   1        2.36       28.80     41.33 o 
   1   3   1     1824.27     1887.25     76.45 o 
   2   3   1      127.18      142.09     34.76 o 
   3   3   1      133.12      198.12     60.20 o 
   4   3   1     1550.48     1507.89     88.06 o 
   5   3   1     6427.60     6582.32    230.29 o 
   6   3   1      138.73      143.64    159.33 o 
   7   3   1     3520.21     3326.75    193.85 o 
   8   3   1    15827.67    15589.43    554.36 o 
   9   3   1     4138.22     4543.93    289.14 o 
  10   3   1      256.26      413.01    215.26 o 
  11   3   1     4413.07     5150.96    435.84 o 
  12   3   1      318.32      545.80    570.80 o 
  13   3   1       11.70       84.89    407.84 o 
 -12   4   1      243.11       42.99    425.71 o 
 -11   4   1        6.55      224.34    362.23 o 
 -10   4   1       82.64       24.26    314.86 o 
  -9   4   1      322.63      480.48    220.29 o 
  -8   4   1     5906.47     5446.15    320.13 o 
  -7   4   1      622.46      433.86    139.42 o 
  -6   4   1      250.13      251.33    118.59 o 
  -5   4   1     4080.30     4157.99    201.75 o 
  -4   4   1     1113.89     1082.23     99.95 o 
  -3   4   1     3232.77     3362.32    149.27 o 
  -2   4   1      533.70      534.21     75.23 o 
  -1   4   1      223.63      191.76     50.80 o 
   0   4   1     2371.10     2518.14    295.97 o 
   1   4   1      289.01      385.85     63.75 o 
   2   4   1     4176.34     4538.67    148.28 o 
   3   4   1     4942.52     5306.42    173.38 o 
   4   4   1     9488.37     9100.83    272.44 o 
   5   4   1       99.11       56.76     65.19 o 
   6   4   1       22.24      127.66     88.08 o 
   7   4   1      585.57      556.94    125.98 o 
   8   4   1     2821.23     2521.89    207.11 o 
   9   4   1     6404.67     5913.01    341.46 o 
  10   4   1     1137.46     1266.09    219.78 o 
  11   4   1      819.34      876.49    310.55 o 
  12   4   1     4839.13     5489.16    466.27 o 
  13   4   1     1033.65      809.14    410.91 o 
 -11   5   1     1012.94      748.88    379.50 o 
 -10   5   1        0.21      -49.34    489.56 o 
  -9   5   1     1931.02     1485.72    296.07 o 
  -8   5   1     1276.65      992.43    226.06 o 
  -7   5   1     4243.15     4051.03    257.99 o 
  -6   5   1       10.50      -83.70    147.94 o 
  -5   5   1      124.93      176.55    157.56 o 
  -4   5   1      935.77     1198.64    161.77 o 
  -3   5   1       83.55       94.13     71.33 o 
  -2   5   1     5129.30     5416.31    250.44 o 
  -1   5   1     6845.30     7083.61    262.66 o 
   0   5   1    12496.16    12758.24    488.95 o 
   1   5   1      898.89     1148.74     78.78 o 
   2   5   1     2356.36     2514.08    111.05 o 
   3   5   1      476.06      467.50     59.22 o 
   4   5   1      586.76      560.37     65.83 o 
   5   5   1     6335.11     6596.18    245.36 o 
   6   5   1    13112.02    12618.44    378.45 o 
   7   5   1     3339.87     3186.83    206.13 o 
   8   5   1    12719.13    12318.83    464.83 o 
   9   5   1    12075.36    12911.85    510.61 o 
  10   5   1      239.75      124.20    277.46 o 
  11   5   1     3237.45     3979.46    378.82 o 
  12   5   1      332.15      515.14    356.33 o 
  13   5   1       84.23      -54.62    697.88 o 
 -11   6   1      354.94       10.54    385.81 o 
 -10   6   1     1461.60     1601.21    383.31 o 
  -9   6   1        5.28      411.10    291.80 o 
  -8   6   1     1713.94     1494.54    258.01 o 
  -7   6   1     3327.46     2873.38    405.93 o 
  -6   6   1       25.46      -80.92    128.09 o 
  -5   6   1     1575.23     1686.25    212.02 o 
  -4   6   1     2108.46     2310.50    203.87 o 
  -3   6   1      494.85      580.40    113.01 o 
  -2   6   1     2763.63     3108.80    213.94 o 
  -1   6   1     2888.65     2909.16    163.07 o 
   0   6   1      779.64      873.97     86.76 o 
   1   6   1     4647.90     4780.42    167.58 o 
   2   6   1    18099.31    19426.64    507.36 o 
   3   6   1      613.85      584.00     69.36 o 
   4   6   1     7365.37     7429.17    315.72 o 
   5   6   1    21187.18    21612.43    581.01 o 
   6   6   1      917.62      806.38     96.64 o 
   7   6   1        7.39      117.54     99.26 o 
   8   6   1    10160.62     9420.35    395.92 o 
   9   6   1    11662.51    10823.08    451.74 o 
  10   6   1     2563.77     2761.18    335.82 o 
  11   6   1       40.22      197.14    311.25 o 
  12   6   1     5065.14     5611.45    468.74 o 
  13   6   1     4407.44     5248.39    506.50 o 
 -11   7   1      481.10     1251.18    413.73 o 
 -10   7   1      106.10     -217.40    351.61 o 
  -9   7   1      118.75      505.26    306.09 o 
  -8   7   1      889.75      952.25    275.25 o 
  -7   7   1      918.78      837.36    194.89 o 
  -6   7   1      420.36      363.41    170.72 o 
  -5   7   1      266.05      -51.37    253.78 o 
  -4   7   1     1278.75     1503.11    157.26 o 
  -3   7   1     1165.08     1369.51    141.70 o 
  -2   7   1     1064.85     1367.17    128.78 o 
  -1   7   1     4853.05     5724.60    263.16 o 
   0   7   1     9654.37    10427.43    464.23 o 
   1   7   1        1.97      -52.93     60.69 o 
   2   7   1      461.74      439.88     66.79 o 
   3   7   1     1025.79     1168.31    133.01 o 
   4   7   1      635.85      763.70     85.99 o 
   5   7   1     3484.96     3435.03    168.56 o 
   6   7   1    17628.44    17772.05    504.84 o 
   7   7   1      825.24      804.19    111.15 o 
   8   7   1     4028.44     4092.23    265.01 o 
   9   7   1    18149.73    18569.11    823.34 o 
  10   7   1      276.10      515.15    282.92 o 
  11   7   1       14.78      -15.29    319.67 o 
  12   7   1     1868.40     2169.09    797.87 o 
  13   7   1        0.45     -122.15    422.39 o 
 -10   8   1     1894.77     1215.66    554.14 o 
  -9   8   1      255.96      654.43    414.56 o 
  -8   8   1      178.73      303.74    362.48 o 
  -7   8   1      798.90      842.96    215.11 o 
  -6   8   1     1380.64     1533.30    198.15 o 
  -5   8   1       23.67       67.78    155.56 o 
  -4   8   1      848.23      948.32    145.75 o 
  -3   8   1     1326.55     1379.25    141.68 o 
  -2   8   1     3267.68     3340.88    258.13 o 
  -1   8   1      391.30      436.44    110.30 o 
   0   8   1       58.23      156.97    145.66 o 
   1   8   1    16252.49    17004.44    665.72 o 
   2   8   1     8969.62    10255.51    318.03 o 
   3   8   1     2658.53     3260.72    257.53 o 
   4   8   1    18353.58    18701.15    518.16 o 
   5   8   1     5003.62     5206.49    223.11 o 
   6   8   1     2515.97     2699.60    161.34 o 
   7   8   1       80.84       76.16    103.06 o 
   8   8   1     3606.94     3529.85    315.23 o 
   9   8   1     2240.99     2420.87    292.86 o 
  10   8   1    10594.86     9591.63    568.79 o 
  11   8   1     2425.83     2553.27    364.43 o 
  12   8   1     2144.76     1402.37    389.95 o 
  13   8   1     4533.75     5261.01    503.76 o 
 -10   9   1        5.37     -127.23    397.60 o 
  -9   9   1       91.43      472.50    410.39 o 
  -8   9   1      952.67      653.64    499.97 o 
  -7   9   1     1129.21     1032.69    222.12 o 
  -6   9   1      128.25      233.80    191.86 o 
  -5   9   1      206.73      289.52    193.96 o 
  -4   9   1        0.67       22.31    148.17 o 
  -3   9   1     3749.45     3882.77    246.60 o 
  -2   9   1      654.03      845.93    139.48 o 
  -1   9   1        1.86      106.72    110.00 o 
   0   9   1     8559.03     8949.00    356.44 o 
   1   9   1      463.47      801.56     93.04 o 
   2   9   1     3154.74     3122.86    166.60 o 
   3   9   1     5250.04     5593.86    223.90 o 
   4   9   1      930.02     1153.71    105.33 o 
   5   9   1     9048.53     8157.20    280.84 o 
   6   9   1    10162.99    10942.72    354.74 o 
   7   9   1     1150.66     1308.44    123.76 o 
   8   9   1     3659.54     3958.01    328.48 o 
   9   9   1    16630.07    17306.13    995.78 o 
  10   9   1     2159.65     2026.03    332.56 o 
  11   9   1      437.76      497.96    339.32 o 
  12   9   1     1649.30     1803.29    581.22 o 
  13   9   1        3.07      215.18    539.55 o 
 -10  10   1       75.42      -19.33    423.75 o 
  -9  10   1     1101.71      831.52    373.60 o 
  -8  10   1       88.19      617.80    317.37 o 
  -7  10   1        8.58      171.34    234.11 o 
  -6  10   1      213.80      253.18    205.50 o 
  -5  10   1      652.76      839.77    179.10 o 
  -4  10   1     1140.27      808.94    168.75 o 
  -3  10   1       34.22      211.22    147.80 o 
  -2  10   1      873.06      687.90    140.42 o 
  -1  10   1     2656.03     2760.49    198.62 o 
   0  10   1      195.94      503.83    114.83 o 
   1  10   1    34680.37    37688.09   1156.21 o 
   2  10   1     4644.81     5105.29    282.04 o 
   3  10   1       91.78       80.20     90.64 o 
   4  10   1    29562.56    29729.66    785.75 o 
   5  10   1     4820.74     5366.26    230.17 o 
   6  10   1       57.55      202.01    106.79 o 
   7  10   1     1245.40     1302.98    161.48 o 
   8  10   1     1665.70     1756.14    267.32 o 
   9  10   1     5197.48     4989.89    418.71 o 
  10  10   1     6335.55     5872.64    495.93 o 
  11  10   1      376.52      826.10    350.56 o 
  12  10   1     1558.08     1844.38    400.33 o 
  13  10   1     4220.40     4725.93    510.99 o 
  -9  11   1        1.79      196.30    387.68 o 
  -8  11   1       69.84      453.04    343.75 o 
  -7  11   1       61.51      309.04    250.99 o 
  -6  11   1      472.77      187.99    221.61 o 
  -5  11   1      178.72      215.54    262.92 o 
  -4  11   1        4.51      -64.03    173.00 o 
  -3  11   1     3021.55     2947.32    246.10 o 
  -2  11   1     2897.58     2924.00    221.07 o 
  -1  11   1       58.60      122.13    134.13 o 
   0  11   1    11054.13    11923.71    615.89 o 
   1  11   1     5202.06     5725.91    290.96 o 
   2  11   1     8335.67     8382.07    302.18 o 
   3  11   1     1870.78     2389.62    164.23 o 
   4  11   1      224.25      240.40     99.22 o 
   5  11   1    10840.65    10877.14    365.54 o 
   6  11   1    18027.10    18225.86    532.12 o 
   7  11   1     1025.84     1090.33    162.99 o 
   8  11   1    13491.44    13785.71    533.32 o 
   9  11   1    20879.95    21022.03    933.57 o 
  10  11   1      225.43      228.00    315.99 o 
  11  11   1        3.39     -174.99    635.38 o 
  12  11   1      825.04     1130.62    404.52 o 
  -9  12   1       52.22      729.97    808.29 o 
  -8  12   1       22.43     -344.16    355.90 o 
  -7  12   1        5.20      206.03    275.51 o 
  -6  12   1      699.01      961.64    353.34 o 
  -5  12   1      917.16      965.79    218.59 o 
  -4  12   1     1973.54     2082.80    227.57 o 
  -3  12   1      227.09      297.21    180.28 o 
  -2  12   1      281.05      473.42    164.46 o 
  -1  12   1      311.57      343.20    152.47 o 
   0  12   1     2226.76     2689.49    322.61 o 
   1  12   1    18338.55    18447.11    646.39 o 
   2  12   1    10001.51    10164.00    348.46 o 
   3  12   1      394.93      581.42    114.52 o 
   4  12   1    12542.86    12154.56    396.08 o 
   5  12   1    10504.09    11027.31    439.60 o 
   6  12   1       17.79       25.37    148.25 o 
   7  12   1       34.15      -73.82    167.22 o 
   8  12   1     6753.32     6278.56    520.42 o 
   9  12   1     5890.95     5475.67    641.63 o 
  10  12   1     9857.08     9696.30    597.95 o 
  11  12   1        6.51       55.22    367.72 o 
  12  12   1     2671.70     2800.17    520.81 o 
  -8  13   1        0.02        9.85    388.59 o 
  -7  13   1        4.76       88.17    460.42 o 
  -6  13   1      105.92      223.88    257.58 o 
  -5  13   1      259.01      -16.48    232.69 o 
  -4  13   1     2738.22     2736.54    258.36 o 
  -3  13   1     3426.41     3575.95    281.99 o 
  -2  13   1     1466.17     1205.44    188.13 o 
  -1  13   1     5091.24     5078.77    311.90 o 
   0  13   1     1397.93     2107.61    195.34 o 
   1  13   1     2334.95     2955.59    339.18 o 
   2  13   1       63.11       59.70    134.54 o 
   3  13   1        6.42      315.51    121.60 o 
   4  13   1     5405.48     4927.35    246.50 o 
   5  13   1    12013.45    11454.59    390.94 o 
   6  13   1    12210.91    11916.34    487.51 o 
   7  13   1      187.37      331.93    170.00 o 
   8  13   1     1253.58     1270.31    198.82 o 
   9  13   1    16481.55    17126.92    832.24 o 
  10  13   1      360.92      484.96    531.22 o 
  11  13   1      130.81      308.08    384.39 o 
  12  13   1     1710.44     2554.93    454.83 o 
  -8  14   1        0.35     -201.96    897.87 o 
  -7  14   1      242.94     -212.04    320.92 o 
  -6  14   1       37.05     -234.13    288.37 o 
  -5  14   1       73.68     -125.51    260.01 o 
  -4  14   1     2481.63     2583.76    271.52 o 
  -3  14   1       44.08      -46.67    215.96 o 
  -2  14   1      840.02      533.21    194.09 o 
  -1  14   1      147.29       41.99    168.95 o 
   0  14   1     5924.93     5856.30    345.09 o 
   1  14   1    11907.59    12277.15    633.74 o 
   2  14   1     1214.08     1524.10    236.87 o 
   3  14   1    10362.43    10794.41    458.05 o 
   4  14   1    11993.51    12161.26    416.04 o 
   5  14   1     5685.81     5434.81    328.57 o 
   6  14   1     3116.09     2916.29    234.31 o 
   7  14   1      447.61      481.11    188.00 o 
   8  14   1        7.54      133.77    193.39 o 
   9  14   1      144.19     -197.80    497.89 o 
  10  14   1     8710.66     8419.47    621.06 o 
  11  14   1       18.18      509.25    512.47 o 
  12  14   1     1465.57     1254.61    455.00 o 
  -7  15   1        0.04      315.79    447.03 o 
  -6  15   1      245.84     -231.53    314.42 o 
  -5  15   1      213.99     -181.53    278.08 o 
  -4  15   1        5.91      173.18    253.02 o 
  -3  15   1     6467.92     6130.18    384.71 o 
  -2  15   1      853.12      831.98    216.93 o 
  -1  15   1      327.28       23.01    386.41 o 
   0  15   1     3763.06     4452.67    317.10 o 
   1  15   1      388.70      657.52    174.82 o 
   2  15   1     3654.70     4015.32    296.60 o 
   3  15   1       33.80     -192.11    192.11 o 
   4  15   1      309.44      369.97    205.44 o 
   5  15   1       97.36       28.42    177.43 o 
   6  15   1     4095.21     4620.15    314.09 o 
   7  15   1     8198.46     7658.45    409.99 o 
   8  15   1      590.67      534.25    274.21 o 
   9  15   1     8029.14     6664.95    536.46 o 
  10  15   1      812.75     1209.50    739.54 o 
  11  15   1       20.87       72.91    420.81 o 
  -6  16   1     1593.97     1667.68    347.90 o 
  -5  16   1      129.27      215.74    305.80 o 
  -4  16   1      464.80      382.19    273.89 o 
  -3  16   1      460.32      583.02    424.18 o 
  -2  16   1     3245.17     3049.97    284.14 o 
  -1  16   1      853.11      895.04    286.93 o 
   0  16   1      240.10      584.26    195.84 o 
   1  16   1    13800.90    14760.39    750.59 o 
   2  16   1     2338.61     2437.72    303.37 o 
   3  16   1       40.66       65.27    179.27 o 
   4  16   1     7302.66     7270.81    737.46 o 
   5  16   1     2923.80     3195.94    591.63 o 
   6  16   1       77.69      -90.58    207.17 o 
   7  16   1      268.80      314.15    341.16 o 
   8  16   1      650.39      442.35    226.23 o 
   9  16   1        1.14      123.22    352.38 o 
  10  16   1     3309.25     4213.84    456.92 o 
  11  16   1     2007.58     1512.00    447.75 o 
  -5  17   1     1788.03     1282.68    334.29 o 
  -4  17   1      229.59      -98.91    298.20 o 
  -3  17   1     1814.69     1634.28    289.91 o 
  -2  17   1     2665.39     2117.11    274.88 o 
  -1  17   1      133.53      238.41    223.08 o 
   0  17   1      457.14      440.52    245.25 o 
   1  17   1     7744.96     8087.44    611.90 o 
   2  17   1      184.28      134.38    201.59 o 
   3  17   1     1320.45     1176.81    206.32 o 
   4  17   1      422.64      418.29    466.64 o 
   5  17   1     6125.09     6046.79    456.39 o 
   6  17   1     5372.47     4500.18    416.24 o 
   7  17   1     8653.76     7852.59    449.03 o 
   8  17   1      275.40      249.17    242.58 o 
   9  17   1     3693.21     3476.57    403.32 o 
  10  17   1     3155.67     2936.63    442.49 o 
  -4  18   1       13.75       -9.77    322.44 o 
  -3  18   1      990.92      436.43    301.90 o 
  -2  18   1      916.49      927.77    265.15 o 
  -1  18   1     2430.45     2143.12    267.05 o 
   0  18   1       16.47       39.84    256.86 o 
   1  18   1      669.33      840.02    227.05 o 
   2  18   1     9605.42    10312.48    687.55 o 
   3  18   1      429.65      132.83    270.85 o 
   4  18   1     4791.63     4372.94    419.81 o 
   5  18   1     2924.18     2833.68    338.13 o 
   6  18   1      614.30      713.27    279.14 o 
   7  18   1     1031.53     1108.63    354.15 o 
   8  18   1      188.99       77.30    291.27 o 
   9  18   1      158.97      -98.65    395.13 o 
  10  18   1     2040.32     2246.94    445.47 o 
  -3  19   1      881.60     1205.94    304.08 o 
  -2  19   1     6596.72     6296.63    564.40 o 
  -1  19   1      979.36     1150.61    280.04 o 
   0  19   1      111.20      283.60    261.19 o 
   1  19   1     6191.85     5501.61    457.18 o 
   2  19   1      680.52      662.84    267.20 o 
   3  19   1     5533.43     5776.96    488.95 o 
   4  19   1     1113.69      803.43    293.04 o 
   5  19   1     3369.97     3134.36    362.23 o 
   6  19   1     7108.12     7158.10    534.67 o 
   7  19   1     3520.44     4351.64   1241.60 o 
   8  19   1       97.20     -315.33    315.33 o 
   9  19   1     4287.80     2983.17    599.97 o 
  -2  20   1      652.50      915.74    319.49 o 
  -1  20   1     1113.67     1124.27    300.52 o 
   0  20   1       19.41     -276.45    276.45 o 
   1  20   1      924.41     1121.95    277.86 o 
   2  20   1    18346.36    19485.34   1011.30 o 
   3  20   1      269.61      466.64    433.31 o 
   4  20   1       34.34     -318.14    318.14 o 
   5  20   1     7168.39     7962.52    718.71 o 
   6  20   1      292.26      580.49    512.47 o 
   7  20   1     1672.21     2089.37    424.98 o 
   8  20   1      275.57      270.82    533.30 o 
   0  21   1      570.16      749.71    314.91 o 
   1  21   1     3148.36     3526.57   1231.18 o 
   2  21   1      174.35      613.27    379.19 o 
   3  21   1     4099.19     4456.41    524.97 o 
   4  21   1      109.34     -343.14    343.14 o 
   5  21   1       14.67      199.89    353.39 o 
   6  21   1     6434.87     7009.75    581.72 o 
  -6 -20   2      211.99       10.34    543.72 o 
  -5 -20   2       11.97     -176.58    353.90 o 
  -4 -20   2       40.02     -183.32    362.37 o 
  -3 -20   2      395.88       44.73    366.57 o 
  -2 -20   2       80.19        6.78    380.02 o 
  -1 -20   2      726.59      583.80    387.83 o 
   0 -20   2      137.63      -22.47    399.42 o 
   1 -20   2      695.03      512.59    457.96 o 
  -7 -19   2      313.80      718.14    352.08 o 
  -6 -19   2       51.53       68.26    326.04 o 
  -5 -19   2       16.89     -239.97    320.11 o 
  -4 -19   2      398.31      179.16    358.31 o 
  -3 -19   2      280.86      448.24    342.76 o 
  -2 -19   2      258.06     -334.05    348.66 o 
  -1 -19   2      494.74      824.78    349.40 o 
   0 -19   2      123.56      -58.99    391.00 o 
   1 -19   2      174.94      215.61    301.91 o 
   2 -19   2     3202.02     2999.82    357.39 o 
  -8 -18   2        5.83     -282.87    368.73 o 
  -7 -18   2      557.29      430.00    399.98 o 
  -6 -18   2        4.19      306.85    301.85 o 
  -5 -18   2       61.39      446.60    464.56 o 
  -4 -18   2       40.25       10.00    308.96 o 
  -3 -18   2      668.21      445.95    312.25 o 
  -2 -18   2       33.25     -318.14    318.14 o 
  -1 -18   2      262.18      660.12    321.38 o 
   0 -18   2       98.68       77.96    261.69 o 
   1 -18   2     1253.56     1278.93    277.61 o 
   2 -18   2       23.76      188.68    293.91 o 
   3 -18   2      918.94      730.03    488.84 o 
   4 -18   2       77.01      101.97    342.63 o 
  -9 -17   2        4.99     -414.39    414.39 o 
  -8 -17   2        1.10     -184.31    312.20 o 
  -7 -17   2       23.20      122.30    292.14 o 
  -6 -17   2      110.70      568.20    279.89 o 
  -5 -17   2       13.01     -211.58    269.84 o 
  -4 -17   2      861.31      541.57    389.56 o 
  -3 -17   2      254.57       50.80    281.25 o 
  -2 -17   2      159.48      -72.91    285.77 o 
  -1 -17   2      877.10      890.24    223.95 o 
   0 -17   2     1462.47     2114.52    464.02 o 
   1 -17   2        1.75      -81.95    246.65 o 
   2 -17   2     2499.97     2645.18    415.28 o 
   3 -17   2      919.07      770.69    300.25 o 
   4 -17   2     1144.87     1005.63    318.62 o 
   5 -17   2      501.31       31.36    352.41 o 
 -10 -16   2      411.03      268.18    434.43 o 
  -9 -16   2        1.12     -167.01    390.40 o 
  -8 -16   2      151.21       74.02    366.07 o 
  -7 -16   2        0.64      191.01    239.24 o 
  -6 -16   2       40.26       -2.51    253.08 o 
  -5 -16   2      404.95      404.05    249.72 o 
  -4 -16   2       16.22      243.15    257.17 o 
  -3 -16   2      131.20     -221.92    262.01 o 
  -2 -16   2      321.07      581.33    268.05 o 
  -1 -16   2     3216.90     3252.53    259.31 o 
   0 -16   2       55.57      179.22    213.89 o 
   1 -16   2      746.53      673.86    225.80 o 
   2 -16   2      578.01      832.64    245.36 o 
   3 -16   2     1095.78     1356.57    289.12 o 
   4 -16   2      144.14      271.55    292.94 o 
   5 -16   2      956.70      763.17    327.81 o 
   6 -16   2      875.90      923.01    364.49 o 
 -10 -15   2       30.42     -223.09    405.43 o 
  -9 -15   2      616.37      311.50    365.13 o 
  -8 -15   2       66.73       90.47    236.39 o 
  -7 -15   2        3.18       84.05    221.61 o 
  -6 -15   2      158.65      209.92    219.37 o 
  -5 -15   2       10.28      -81.73    227.76 o 
  -4 -15   2      192.51      -16.48    235.19 o 
  -3 -15   2      365.23      488.39    241.37 o 
  -2 -15   2     1144.78     1407.17    195.05 o 
  -1 -15   2     3380.11     3664.38    289.98 o 
   0 -15   2     3012.29     4003.07    374.80 o 
   1 -15   2      162.26      287.23    205.05 o 
   2 -15   2     8670.79     8358.80    456.69 o 
   3 -15   2     2967.02     3274.57    326.96 o 
   4 -15   2      585.24      226.03    268.17 o 
   5 -15   2      868.30     1320.53    310.52 o 
   6 -15   2      492.27      178.36    333.08 o 
 -11 -14   2        5.84      141.59    566.64 o 
 -10 -14   2       15.77      168.70    391.42 o 
  -9 -14   2      159.89     -376.96    599.97 o 
  -8 -14   2      139.04       28.05    280.15 o 
  -7 -14   2       17.93       17.84    206.47 o 
  -6 -14   2        4.08     -137.69    302.51 o 
  -5 -14   2      849.46      860.91    196.04 o 
  -4 -14   2      336.58      353.31    220.43 o 
  -3 -14   2     1025.50     1394.90    418.73 o 
  -2 -14   2     3952.05     4282.66    294.88 o 
  -1 -14   2     8187.17     8730.89    494.43 o 
   0 -14   2       59.23      122.96    205.75 o 
   1 -14   2      114.39     -145.23    225.03 o 
   2 -14   2     1249.52     1556.73    220.50 o 
   3 -14   2     3886.48     3821.88    402.93 o 
   4 -14   2     2473.81     2390.13    283.01 o 
   5 -14   2      614.05      390.57    269.72 o 
   6 -14   2     2981.78     2433.87    319.40 o 
   7 -14   2     6231.25     6242.99    937.45 o 
 -11 -13   2      576.20      606.00    420.37 o 
 -10 -13   2       69.78      115.27    377.40 o 
  -9 -13   2        6.13      210.32    333.26 o 
  -8 -13   2       17.63     -269.32    319.79 o 
  -7 -13   2      338.84      143.07    195.27 o 
  -6 -13   2      717.07      747.38    198.98 o 
  -5 -13   2      142.10      247.55    171.79 o 
  -4 -13   2      831.38      980.48    179.82 o 
  -3 -13   2        3.53      -79.15    146.68 o 
  -2 -13   2       27.30      138.14    149.37 o 
  -1 -13   2     2187.96     2489.01    211.50 o 
   0 -13   2    12147.92    12817.92    819.55 o 
   1 -13   2       27.81       31.20    169.67 o 
   2 -13   2     3025.46     3193.36    262.56 o 
   3 -13   2    19257.99    18843.45    721.06 o 
   4 -13   2      257.97      290.89    225.89 o 
   5 -13   2      260.66      537.83    247.46 o 
   6 -13   2     4938.86     4849.73    357.02 o 
   7 -13   2      153.04       71.41    357.94 o 
   8 -13   2     2937.48     2931.03   1062.44 o 
 -12 -12   2      279.51       54.10    629.13 o 
 -11 -12   2       21.14      126.13    412.42 o 
 -10 -12   2       73.76      112.19    356.38 o 
  -9 -12   2       89.58       28.83    318.16 o 
  -8 -12   2      219.93      512.72    193.12 o 
  -7 -12   2      435.61      778.27    188.40 o 
  -6 -12   2      760.46      548.95    171.44 o 
  -5 -12   2     1692.26     1803.44    187.74 o 
  -4 -12   2      155.43      414.72    157.26 o 
  -3 -12   2     5524.85     5488.98    255.20 o 
  -2 -12   2     1373.42     1613.86    165.24 o 
  -1 -12   2     7258.08     7940.60    370.65 o 
   0 -12   2      293.43      117.48    146.85 o 
   1 -12   2     2435.55     2485.54    228.60 o 
   2 -12   2     5212.59     5356.51    477.63 o 
   3 -12   2     5002.42     5338.05    341.71 o 
   4 -12   2     6896.91     6412.61    375.95 o 
   5 -12   2        7.60      258.11    228.88 o 
   6 -12   2     3383.53     3310.36    311.47 o 
   7 -12   2    10787.92    11047.38    642.07 o 
   8 -12   2     1297.25      534.26    374.12 o 
 -12 -11   2      104.38     -307.19    439.47 o 
 -11 -11   2       57.10       32.83    390.81 o 
 -10 -11   2        3.73      -82.28    712.46 o 
  -9 -11   2        0.22      465.31    303.91 o 
  -8 -11   2       65.22     -235.81    235.81 o 
  -7 -11   2       41.61      169.15    165.46 o 
  -6 -11   2     5051.44     4849.52    285.27 o 
  -5 -11   2      535.91      466.70    151.11 o 
  -4 -11   2      743.16      779.94    177.64 o 
  -3 -11   2      474.01      455.63    109.81 o 
  -2 -11   2       22.51      102.13    105.16 o 
  -1 -11   2     8955.60     9570.27    401.33 o 
   0 -11   2     5949.59     5493.42    320.64 o 
   1 -11   2       43.06      -55.70    147.77 o 
   2 -11   2    11103.40    11837.55    486.76 o 
   3 -11   2    20522.04    21237.10    759.84 o 
   4 -11   2     1149.18     1132.05    268.79 o 
   5 -11   2      432.19      526.44    209.47 o 
   6 -11   2     2375.15     1902.65    292.31 o 
   7 -11   2       74.90       20.02    309.17 o 
   8 -11   2     4755.53     4165.20    404.12 o 
   9 -11   2       16.77      203.83    393.30 o 
 -12 -10   2       39.18     -324.61    435.39 o 
 -11 -10   2       75.10      170.12    379.21 o 
 -10 -10   2       67.63       40.44    334.34 o 
  -9 -10   2      941.31     1103.01    302.32 o 
  -8 -10   2     1170.06     1549.06    272.81 o 
  -7 -10   2      217.81      494.71    316.48 o 
  -6 -10   2     1108.38     1208.85    166.87 o 
  -5 -10   2     6457.78     6276.30    528.72 o 
  -4 -10   2     1577.50     1503.77    128.60 o 
  -3 -10   2     3232.34     3197.91    177.10 o 
  -2 -10   2    17628.43    18842.57    533.66 o 
  -1 -10   2    12506.56    13033.98    479.57 o 
   0 -10   2     2499.34     2870.05    215.37 o 
   1 -10   2     1398.85     1594.28    235.05 o 
   2 -10   2     4635.83     4383.64    273.39 o 
   3 -10   2     3980.93     3667.60    260.70 o 
   4 -10   2     8341.44     8446.89    550.57 o 
   5 -10   2     1558.06     1371.94    211.15 o 
   6 -10   2     2838.62     2802.61    271.69 o 
   7 -10   2    11741.93    10897.26    637.82 o 
   8 -10   2     4182.71     4042.45    421.30 o 
   9 -10   2        6.94      -13.43    368.23 o 
  10 -10   2     3260.43     3208.42    473.82 o 
 -12  -9   2        0.12     -268.85    416.86 o 
 -11  -9   2       12.14     -380.13    833.29 o 
 -10  -9   2      574.84      632.18    328.34 o 
  -9  -9   2     1338.14     1155.82    300.24 o 
  -8  -9   2      428.77      427.11    166.97 o 
  -7  -9   2      432.78      584.82    150.39 o 
  -6  -9   2     5261.46     4963.78    287.42 o 
  -5  -9   2     1985.84     1873.91    135.03 o 
  -4  -9   2     2073.76     2304.96    139.45 o 
  -3  -9   2     1144.38     1091.58    164.78 o 
  -2  -9   2      212.27      477.01    100.43 o 
  -1  -9   2    14597.38    15831.58    545.43 o 
   0  -9   2    16082.36    17715.26    610.92 o 
   1  -9   2     1053.39     1149.76    172.88 o 
   2  -9   2    11364.39    11199.72    443.82 o 
   3  -9   2    18488.13    17296.58    626.79 o 
   4  -9   2      130.47      174.91    160.85 o 
   5  -9   2       70.43       50.74    178.95 o 
   6  -9   2     6721.19     6199.40    373.37 o 
   7  -9   2       30.61      396.94    227.61 o 
   8  -9   2    10202.78     9745.37    596.58 o 
   9  -9   2     1100.60     1399.39    512.47 o 
  10  -9   2       25.90     -357.88    393.30 o 
 -12  -8   2       68.54     -355.49    402.70 o 
 -11  -8   2      280.57      337.48    362.89 o 
 -10  -8   2      380.95      -15.73    311.13 o 
  -9  -8   2        1.24      504.03    275.29 o 
  -8  -8   2      225.10       43.04    159.70 o 
  -7  -8   2       94.75     -107.52    168.72 o 
  -6  -8   2      802.14      768.33    140.26 o 
  -5  -8   2    10089.73    10078.48    325.08 o 
  -4  -8   2     5356.89     5220.94    224.91 o 
  -3  -8   2     6598.82     6996.33    245.36 o 
  -2  -8   2    31780.80    34397.11    878.44 o 
  -1  -8   2    10833.43    11354.00    343.38 o 
   0  -8   2      165.45      410.37    138.95 o 
   1  -8   2     4051.13     4920.08    309.23 o 
   2  -8   2     6547.84     6153.24    303.39 o 
   3  -8   2    10609.08    10377.07    420.42 o 
   4  -8   2     4731.83     4188.62    331.26 o 
   5  -8   2     7390.08     6895.55    403.64 o 
   6  -8   2    11549.13    10807.44    681.46 o 
   7  -8   2     7479.10     7182.68    400.24 o 
   8  -8   2     8791.05     8550.67    540.32 o 
   9  -8   2        4.96     -250.21    452.06 o 
  10  -8   2      663.08      542.17    381.51 o 
 -12  -7   2       13.39      332.62    394.46 o 
 -11  -7   2       18.23      -18.54    350.56 o 
 -10  -7   2      488.83      527.60    312.60 o 
  -9  -7   2       57.45       -2.35    269.27 o 
  -8  -7   2      705.71      749.99    162.57 o 
  -7  -7   2      694.35      519.10    239.04 o 
  -6  -7   2      937.42     1032.37    144.57 o 
  -5  -7   2     5054.77     5317.14    268.40 o 
  -4  -7   2     1546.65     1698.00    115.66 o 
  -3  -7   2     5895.93     6085.94    219.46 o 
  -2  -7   2      125.07      174.50     76.37 o 
  -1  -7   2     2655.14     2545.73    164.19 o 
   0  -7   2    32661.12    33031.57   1009.01 o 
   1  -7   2     1603.08     1679.16    147.67 o 
   2  -7   2    29131.71    28962.63    911.53 o 
   3  -7   2    29506.96    27890.63    886.47 o 
   4  -7   2      161.61      242.36    133.80 o 
   5  -7   2     5909.19     6079.84    320.07 o 
   6  -7   2       34.65       85.85    172.96 o 
   7  -7   2       45.23      172.95    196.26 o 
   8  -7   2       90.91      311.96    267.90 o 
   9  -7   2     2473.40     2331.60    338.77 o 
  10  -7   2     3068.61     2950.58    395.26 o 
  11  -7   2     1854.89     1893.04    739.54 o 
 -13  -6   2      156.21      214.94    522.89 o 
 -12  -6   2      241.33      427.98    452.06 o 
 -11  -6   2      161.18      440.39    340.49 o 
 -10  -6   2      182.14      -45.08    298.87 o 
  -9  -6   2     2440.14     2409.46    312.92 o 
  -8  -6   2      152.65      321.76    169.35 o 
  -7  -6   2      183.98      271.33    159.95 o 
  -6  -6   2     3361.32     3393.58    181.61 o 
  -5  -6   2     6637.53     6736.57    239.57 o 
  -4  -6   2    17900.69    18348.51    603.62 o 
  -3  -6   2    11489.20    11968.57    348.13 o 
  -2  -6   2     1380.13     1295.14    132.12 o 
  -1  -6   2    19778.98    21378.61    556.68 o 
   0  -6   2     3377.39     3351.35    181.15 o 
   1  -6   2     7498.72     8371.80    324.79 o 
   2  -6   2     9085.95     9221.18    374.36 o 
   3  -6   2    12985.15    13263.05    479.68 o 
   4  -6   2    22500.94    20800.65    696.12 o 
   5  -6   2     5821.22     5078.92    452.71 o 
   6  -6   2     8295.50     7464.56    373.80 o 
   7  -6   2     2176.54     1881.60    218.82 o 
   8  -6   2     6302.03     6042.05    435.91 o 
   9  -6   2     1905.12     1616.18    304.91 o 
  10  -6   2      518.88      198.75    889.54 o 
  11  -6   2       86.80      778.05    393.23 o 
 -13  -5   2      259.25      195.11    429.65 o 
 -12  -5   2      121.43        8.09    374.17 o 
 -11  -5   2      326.52      957.74    333.10 o 
 -10  -5   2      312.74      385.27    297.74 o 
  -9  -5   2      925.23     1395.01    281.23 o 
  -8  -5   2     4894.17     4686.89    296.09 o 
  -7  -5   2      949.43     1008.95    125.09 o 
  -6  -5   2     8949.22     9062.34    503.95 o 
  -5  -5   2       92.24      180.74     79.74 o 
  -4  -5   2     1011.01     1152.82    132.27 o 
  -3  -5   2     3006.24     3267.01    192.36 o 
  -2  -5   2      426.71      388.28     54.25 o 
  -1  -5   2     4208.48     4209.96    151.82 o 
   0  -5   2   171287.48   181525.00   5078.97 o 
   1  -5   2    14771.71    14309.82    471.28 o 
   2  -5   2      184.20      113.52     85.85 o 
   3  -5   2    65648.73    61710.76   2032.21 o 
   4  -5   2    14052.76    13542.62    487.75 o 
   5  -5   2      508.29      468.57    107.67 o 
   6  -5   2      791.56      931.27    130.13 o 
   7  -5   2      139.19      204.99    172.18 o 
   8  -5   2     5883.54     5708.89    423.75 o 
   9  -5   2     4112.90     3816.33    369.03 o 
  10  -5   2     2744.03     1915.45    346.30 o 
  11  -5   2      800.30      632.67    369.73 o 
 -13  -4   2       66.18       93.52    849.95 o 
 -12  -4   2      687.07     1194.44    579.14 o 
 -11  -4   2      640.26      145.92    328.61 o 
 -10  -4   2     1322.38     1205.79    308.29 o 
  -9  -4   2      264.32      562.94    285.40 o 
  -8  -4   2     2092.35     2329.94    241.79 o 
  -7  -4   2     1624.13     1385.05    132.69 o 
  -6  -4   2      611.81      760.84    124.62 o 
  -5  -4   2    18400.11    17906.34    495.56 o 
  -4  -4   2     6815.75     6427.91    296.36 o 
  -3  -4   2     9569.93     9722.30    341.31 o 
  -2  -4   2     6760.73     6864.65    255.72 o 
  -1  -4   2    25745.85    27308.10    680.39 o 
   0  -4   2    22404.55    24348.57    729.49 o 
   1  -4   2    16667.79    16417.27    517.26 o 
   2  -4   2      800.21      819.52     88.94 o 
   3  -4   2      752.10      743.80     98.46 o 
   4  -4   2    19951.42    18049.05    495.38 o 
   5  -4   2     6191.85     5652.33    228.38 o 
   6  -4   2     1160.87     1357.21    130.98 o 
   7  -4   2     8354.92     7692.02    309.83 o 
   8  -4   2    17892.04    17407.22    616.14 o 
   9  -4   2       23.46      241.65    276.94 o 
  10  -4   2       16.10      308.00    306.23 o 
  11  -4   2      207.79       82.47    356.44 o 
  12  -4   2        6.79      110.40    579.14 o 
 -13  -3   2       54.95      539.55    585.39 o 
 -12  -3   2      508.99      287.22    364.75 o 
 -11  -3   2      462.24      751.93    472.89 o 
 -10  -3   2      120.82     -188.88    479.14 o 
  -9  -3   2     4018.28     3389.26    341.41 o 
  -8  -3   2    14292.93    14192.11    450.49 o 
  -7  -3   2      359.43      336.37    117.83 o 
  -6  -3   2     3300.39     3047.85    170.65 o 
  -5  -3   2     8363.05     8139.68    271.85 o 
  -4  -3   2      251.28      215.24     65.17 o 
  -3  -3   2     5922.28     5645.52    221.99 o 
  -2  -3   2     4883.34     5186.83    198.01 o 
  -1  -3   2     1202.38     1436.22     74.72 o 
   0  -3   2   331222.59   340613.94   7991.43 o 
   1  -3   2    41536.29    41069.24   1429.52 o 
   2  -3   2     6613.75     6163.28    322.37 o 
   3  -3   2    33779.70    31291.73   1263.49 o 
   4  -3   2     8567.54     7417.37    255.18 o 
   5  -3   2      685.97      663.66    132.30 o 
   6  -3   2        6.70     -111.57    111.57 o 
   7  -3   2     2945.20     2727.67    348.80 o 
   8  -3   2     4991.82     4729.62    306.12 o 
   9  -3   2     8490.50     8550.42    418.14 o 
  10  -3   2      300.51      -18.32    303.41 o 
  11  -3   2      467.01      698.50    402.06 o 
  12  -3   2     3253.63     3345.42    443.43 o 
 -13  -2   2      179.55     -224.25    499.97 o 
 -12  -2   2      674.22     1022.86    374.16 o 
 -11  -2   2      518.39      -32.01    333.32 o 
 -10  -2   2      199.70      483.69    672.88 o 
  -9  -2   2     1684.69     2158.42    282.92 o 
  -8  -2   2     2161.07     2136.78    173.54 o 
  -7  -2   2     3134.83     3050.26    186.68 o 
  -6  -2   2     2780.39     2711.24    165.35 o 
  -5  -2   2    21624.43    19705.43    538.18 o 
  -4  -2   2    33849.11    32277.32    815.47 o 
  -3  -2   2    19974.87    19763.96    508.16 o 
  -2  -2   2     8092.12     8231.58    276.36 o 
  -1  -2   2     8504.20     8770.25    279.91 o 
   0  -2   2     2685.91     2858.33    125.69 o 
   1  -2   2     4908.72     5144.02    226.79 o 
   2  -2   2      639.31      543.80     50.87 o 
   3  -2   2      169.84      297.89     58.68 o 
   4  -2   2    42510.89    41826.66   1041.55 o 
   5  -2   2    43389.31    43176.66   1297.16 o 
   6  -2   2     5210.42     5542.63    391.49 o 
   7  -2   2     7331.56     7166.24    349.40 o 
   8  -2   2    16961.73    16928.15    590.46 o 
   9  -2   2       48.73     -127.92    209.47 o 
  10  -2   2       80.15      148.17    422.71 o 
  11  -2   2      873.45      589.79    332.76 o 
  12  -2   2       65.91     -150.02    385.40 o 
 -12  -1   2      813.03     1372.02    516.64 o 
 -11  -1   2      700.61     1136.97    328.40 o 
 -10  -1   2      605.24      410.98    286.96 o 
  -9  -1   2     6993.17     6502.61    595.81 o 
  -8  -1   2    16747.74    17402.36    524.95 o 
  -7  -1   2     1165.32     1105.61    143.73 o 
  -6  -1   2     3164.89     3508.38    402.58 o 
  -5  -1   2    28256.50    26706.04    701.23 o 
  -4  -1   2     1358.14     1095.33     84.91 o 
  -3  -1   2     6520.24     6837.92    209.68 o 
  -2  -1   2    14410.78    15036.42    387.21 o 
  -1  -1   2     7081.83     6949.47    222.89 o 
   0  -1   2    62189.67    62285.21   1714.72 o 
   1  -1   2       95.97      165.78     47.25 o 
   2  -1   2     3950.57     3945.81    170.13 o 
   3  -1   2    42571.72    39526.66   1225.00 o 
   4  -1   2    47115.69    44345.45   1096.17 o 
   5  -1   2       16.59      128.62     84.25 o 
   6  -1   2      830.81      923.15    147.94 o 
   7  -1   2     4188.08     3602.16    190.64 o 
   8  -1   2     4308.52     3990.37    278.25 o 
   9  -1   2     6699.60     7338.40    373.29 o 
  10  -1   2        3.45      205.33    225.94 o 
  11  -1   2      838.05      891.33    262.73 o 
  12  -1   2     3891.40     4834.00    774.96 o 
 -12   0   2       98.88     -376.97    376.97 o 
 -11   0   2       15.43      -47.19    323.91 o 
 -10   0   2     2602.07     2384.03    261.62 o 
  -9   0   2     1933.71     1925.66    231.42 o 
  -8   0   2     8878.66     8945.27    341.96 o 
  -7   0   2     7066.74     6750.67    276.88 o 
  -6   0   2      566.41      766.62    112.38 o 
  -5   0   2    35085.98    34299.91    879.52 o 
  -4   0   2    46453.34    44599.43   1105.47 o 
  -3   0   2       10.84      158.72     71.68 o 
  -2   0   2     7070.58     7152.71    204.24 o 
  -1   0   2    31805.33    32229.98    902.15 o 
   0   0   2     5872.91     5559.39    175.60 o 
   1   0   2    59111.23    53815.61   2079.52 o 
   2   0   2    26584.71    26167.75    728.58 o 
   3   0   2     2318.59     2626.73    132.36 o 
   4   0   2    68170.39    62735.17   1517.66 o 
   5   0   2     8011.16     7338.37    286.86 o 
   6   0   2     3063.50     2920.66    323.54 o 
   7   0   2    12484.21    12060.94    436.34 o 
   8   0   2    11076.19    11072.38    437.23 o 
   9   0   2      477.58      549.32    194.82 o 
  10   0   2       27.88     -105.91    221.84 o 
  11   0   2     1616.93     1875.75    367.48 o 
  12   0   2        2.29      116.18    292.24 o 
  13   0   2      981.70     1274.93    612.47 o 
 -12   1   2      988.74     1181.81    389.95 o 
 -11   1   2       97.43      263.89    332.87 o 
 -10   1   2     2920.91     3213.05    266.82 o 
  -9   1   2     3717.70     3922.85    290.44 o 
  -8   1   2     4894.45     5301.39    273.82 o 
  -7   1   2       33.64      -45.45    127.13 o 
  -6   1   2     3745.11     3798.85    201.40 o 
  -5   1   2    15466.72    14596.00    425.50 o 
  -4   1   2       43.80       45.09     75.13 o 
  -3   1   2     6032.99     5779.93    191.61 o 
  -2   1   2     2646.19     2918.86    147.34 o 
  -1   1   2    10022.36     9589.49    288.02 o 
   0   1   2    95353.84    93508.55   2512.66 o 
   1   1   2    12670.31    11980.85    297.12 o 
   2   1   2    21844.57    21192.61    818.71 o 
   3   1   2   100884.97    94571.88   2549.55 o 
   4   1   2     8946.77     8652.75    302.21 o 
   5   1   2     3179.64     3731.16    302.99 o 
   6   1   2     1269.08     1289.59    113.29 o 
   7   1   2      150.09       25.93    110.15 o 
   8   1   2     7008.06     7666.85    450.62 o 
   9   1   2     7836.90     7959.40    378.07 o 
  10   1   2       96.07      271.88    291.42 o 
  11   1   2      453.08      699.24    249.00 o 
  12   1   2     1872.35     1758.61    308.45 o 
  13   1   2       92.69      120.29    410.34 o 
 -12   2   2      344.85     -133.33    554.14 o 
 -11   2   2        7.56      124.48    356.23 o 
 -10   2   2      172.74      270.04    242.05 o 
  -9   2   2      351.19      353.54    208.36 o 
  -8   2   2     6509.46     6524.29    289.03 o 
  -7   2   2     2323.42     2484.30    167.83 o 
  -6   2   2      536.35      449.33    116.25 o 
  -5   2   2    37794.16    36057.15    925.03 o 
  -4   2   2    27996.37    25916.95    675.53 o 
  -3   2   2    14777.95    14396.26    389.29 o 
  -2   2   2      117.59      189.74     52.37 o 
  -1   2   2     5523.75     5675.55    162.35 o 
   0   2   2    11940.46    10945.00    462.47 o 
   1   2   2     2613.13     2989.74    104.22 o 
   2   2   2     9905.04    10376.24    313.86 o 
   3   2   2       15.91       27.22    118.30 o 
   4   2   2    50981.39    51085.91   1244.11 o 
   5   2   2     5219.47     5081.60    192.28 o 
   6   2   2     9900.98     9523.18    305.93 o 
   7   2   2    13657.08    13144.66    406.50 o 
   8   2   2     3926.17     3796.80    623.87 o 
   9   2   2      657.91      526.06    212.38 o 
  10   2   2      262.25      124.17    213.14 o 
  11   2   2       20.69      485.14    246.55 o 
  12   2   2        7.34       26.19    566.64 o 
  13   2   2      288.71      139.07    493.72 o 
 -12   3   2      647.25     -224.99    583.30 o 
 -11   3   2      532.02      114.81    357.87 o 
 -10   3   2     1345.40     1216.85    374.10 o 
  -9   3   2     3402.82     3360.15    267.63 o 
  -8   3   2     3940.04     3855.27    241.98 o 
  -7   3   2     1456.14     1412.04    161.06 o 
  -6   3   2     5569.09     5174.17    231.14 o 
  -5   3   2     7882.96     7611.96    282.04 o 
  -4   3   2     1901.31     1786.14    117.95 o 
  -3   3   2    22414.35    22870.57    588.66 o 
  -2   3   2    37688.36    37375.68    912.58 o 
  -1   3   2    10451.07    10285.62    274.81 o 
   0   3   2     7738.93     8504.77    552.05 o 
   1   3   2    32396.93    33779.31    815.30 o 
   2   3   2    19242.73    18566.78    464.68 o 
   3   3   2    46857.30    48094.57   1159.23 o 
   4   3   2    20570.42    19968.13    519.52 o 
   5   3   2     4909.03     5325.54    199.39 o 
   6   3   2        5.43       94.93     86.80 o 
   7   3   2      445.86      406.65    107.54 o 
   8   3   2     4700.66     4916.35    289.85 o 
   9   3   2      975.29      625.19    183.86 o 
  10   3   2       22.26       41.92    215.99 o 
  11   3   2     2895.15     2951.93    286.92 o 
  12   3   2      568.74     1510.82    352.05 o 
  13   3   2      795.18     1923.60    409.00 o 
 -12   4   2      722.58     1037.44    604.13 o 
 -11   4   2        7.52      754.78    365.00 o 
 -10   4   2      259.36     -319.40    319.40 o 
  -9   4   2      160.34       17.09    220.08 o 
  -8   4   2      556.05      508.91    181.79 o 
  -7   4   2     3970.11     3645.74    220.34 o 
  -6   4   2     2021.58     1944.39    149.75 o 
  -5   4   2    11265.18    10494.62    335.95 o 
  -4   4   2    21027.67    20283.80    547.98 o 
  -3   4   2    18755.02    17942.46    480.11 o 
  -2   4   2    36668.44    37103.28   1028.73 o 
  -1   4   2    94222.20    96128.08   2282.60 o 
   0   4   2    12445.35    13241.92    398.43 o 
   1   4   2     6150.85     6156.94    214.92 o 
   2   4   2     2359.43     2540.54    102.40 o 
   3   4   2     1316.36     1517.94     85.83 o 
   4   4   2    24438.16    25496.58    650.06 o 
   5   4   2     8244.04     7687.36    252.83 o 
   6   4   2     3623.65     3505.47    312.11 o 
   7   4   2     3757.44     3392.15    183.92 o 
   8   4   2     1509.52     1565.68    205.46 o 
   9   4   2     1270.36      826.97    196.99 o 
  10   4   2      712.61      928.35    211.88 o 
  11   4   2      381.13      366.67    306.01 o 
  12   4   2       24.67      231.24    353.53 o 
  13   4   2        0.88      771.49    397.60 o 
 -11   5   2     2194.85     2179.72    624.97 o 
 -10   5   2      107.86      440.43    345.81 o 
  -9   5   2     2575.76     2749.41    329.61 o 
  -8   5   2     5036.51     4709.11    322.92 o 
  -7   5   2     2016.24     2136.09    243.56 o 
  -6   5   2     1120.79     1222.30    136.48 o 
  -5   5   2     5931.36     5589.42    238.61 o 
  -4   5   2     5523.88     5806.50    220.46 o 
  -3   5   2     2954.78     2753.62    188.23 o 
  -2   5   2    13320.09    13138.01    359.18 o 
  -1   5   2     6824.64     6749.81    251.54 o 
   0   5   2     3719.82     3801.24    191.42 o 
   1   5   2   104227.98   111144.63   3119.03 o 
   2   5   2     4717.95     4737.22    155.91 o 
   3   5   2     5152.20     5355.41    177.65 o 
   4   5   2    28193.90    29006.07    736.52 o 
   5   5   2     1101.23     1414.61    137.74 o 
   6   5   2      492.70      354.03     78.43 o 
   7   5   2       50.32      217.49    130.50 o 
   8   5   2      457.92      550.68    162.60 o 
   9   5   2     3047.47     3091.15    241.57 o 
  10   5   2      426.23      521.26    212.03 o 
  11   5   2     1791.85     1758.35    402.06 o 
  12   5   2       44.98      387.07    358.31 o 
  13   5   2       21.99      348.99    402.14 o 
 -11   6   2      305.20      515.31    386.40 o 
 -10   6   2       48.11       59.65    334.46 o 
  -9   6   2     1400.73     1709.36    485.39 o 
  -8   6   2        4.75      228.86    250.33 o 
  -7   6   2     9873.10     9860.59    368.35 o 
  -6   6   2      861.44     1043.37    144.24 o 
  -5   6   2    12136.12    11650.88    370.32 o 
  -4   6   2    44781.06    44097.28   1253.26 o 
  -3   6   2     1706.49     1490.58    152.75 o 
  -2   6   2     6575.51     6609.71    475.72 o 
  -1   6   2     7146.13     7205.47    315.63 o 
   0   6   2     4523.35     4421.20    408.67 o 
   1   6   2     3429.72     3485.19    136.46 o 
   2   6   2    13443.90    14030.65    378.94 o 
   3   6   2      645.53      738.29     67.17 o 
   4   6   2      783.62      795.06     80.27 o 
   5   6   2    21807.82    21913.59    586.12 o 
   6   6   2     9040.90     9038.87    295.20 o 
   7   6   2        8.43      -79.82    116.86 o 
   8   6   2     7238.42     7559.31    347.75 o 
   9   6   2     1333.86     1409.43    196.28 o 
  10   6   2       29.13      184.28    427.06 o 
  11   6   2       87.04     -174.19    306.01 o 
  12   6   2        2.34       83.67    483.31 o 
  13   6   2      136.10      257.29    399.00 o 
 -11   7   2     2758.75     2579.18    641.63 o 
 -10   7   2     2242.42     2650.03    777.04 o 
  -9   7   2      358.77      240.94    452.06 o 
  -8   7   2    10615.12    10244.75    574.29 o 
  -7   7   2     8591.47     7547.07    471.77 o 
  -6   7   2      604.88      553.74    162.86 o 
  -5   7   2     4878.51     4478.01    224.82 o 
  -4   7   2      147.56      224.99     99.00 o 
  -3   7   2    10328.04    10079.18    503.92 o 
  -2   7   2     2520.22     2750.37    182.58 o 
  -1   7   2     2804.40     2852.51    180.22 o 
   0   7   2    21333.30    22937.86    713.36 o 
   1   7   2    44774.11    46482.83   1140.13 o 
   2   7   2     3350.92     3695.47    153.96 o 
   3   7   2     5974.70     6410.20    283.85 o 
   4   7   2     5465.94     5655.45    226.12 o 
   5   7   2     2143.49     2027.87    143.73 o 
   6   7   2     2799.58     2571.92    150.90 o 
   7   7   2      310.29      356.88    101.14 o 
   8   7   2     3259.29     3391.55    376.14 o 
   9   7   2     3085.16     3414.36    251.56 o 
  10   7   2     1194.10      747.19    281.07 o 
  11   7   2       51.55      -84.27    637.47 o 
  12   7   2      331.72      759.52    363.62 o 
  13   7   2      784.47      889.87    602.05 o 
 -10   8   2       14.76      204.55    375.86 o 
  -9   8   2       50.50      311.66    326.82 o 
  -8   8   2      134.15      468.24    416.64 o 
  -7   8   2    15368.42    14592.44   1087.73 o 
  -6   8   2     5912.86     5084.77    320.27 o 
  -5   8   2      154.46      484.74    154.89 o 
  -4   8   2    26772.56    26144.89    899.44 o 
  -3   8   2    20700.61    20650.10    816.77 o 
  -2   8   2      548.82      650.44    121.89 o 
  -1   8   2     4764.24     5005.60    459.01 o 
   0   8   2     4883.57     5202.12    289.29 o 
   1   8   2     6626.47     7097.21    237.84 o 
   2   8   2     1258.67     1467.11    103.37 o 
   3   8   2      683.91      904.21    108.85 o 
   4   8   2    10015.47    10608.74    328.34 o 
   5   8   2     7965.68     7741.74    268.01 o 
   6   8   2     6250.43     6446.97    242.76 o 
   7   8   2      494.95      660.01    104.12 o 
   8   8   2     1201.22     1202.26    195.97 o 
   9   8   2     1058.51      673.42    266.51 o 
  10   8   2      161.23      378.89    283.37 o 
  11   8   2      111.18      201.05    322.63 o 
  12   8   2      530.19      944.24    395.81 o 
  13   8   2       16.12      759.18    416.24 o 
 -10   9   2      208.87      243.62    691.63 o 
  -9   9   2     2137.71     2056.81    369.52 o 
  -8   9   2    11102.84    10234.15    596.32 o 
  -7   9   2     4098.79     3656.38    465.90 o 
  -6   9   2      270.33      117.53    189.79 o 
  -5   9   2     4180.49     3531.93    257.24 o 
  -4   9   2     1541.25     1357.70    168.21 o 
  -3   9   2    11593.15    11187.97    442.75 o 
  -2   9   2    17738.37    17737.56    611.62 o 
  -1   9   2      759.40      843.60    122.42 o 
   0   9   2    15480.19    15564.26    537.27 o 
   1   9   2    70287.83    74324.76   1806.34 o 
   2   9   2      274.73      179.52     80.48 o 
   3   9   2     4104.07     4346.40    192.90 o 
   4   9   2    10877.24    11108.40    347.99 o 
   5   9   2     2056.58     2322.10    147.87 o 
   6   9   2        5.51        2.43     96.86 o 
   7   9   2      462.16      628.00    113.22 o 
   8   9   2       79.27      223.89    184.88 o 
   9   9   2     3654.12     3644.56    338.66 o 
  10   9   2     1060.61     1424.70    470.81 o 
  11   9   2       79.07       -7.63    331.93 o 
  12   9   2      110.31      102.09    371.35 o 
  13   9   2        0.17      418.98    539.55 o 
 -10  10   2       63.11     -422.39    422.39 o 
  -9  10   2     1081.24      782.49    374.17 o 
  -8  10   2      642.94      991.14    516.64 o 
  -7  10   2    11010.35    11037.67    505.35 o 
  -6  10   2      795.69     1067.05    216.14 o 
  -5  10   2      116.52      229.11    288.73 o 
  -4  10   2    23065.61    22919.90    786.53 o 
  -3  10   2    13947.27    14106.77    531.88 o 
  -2  10   2       58.94      164.00    145.97 o 
  -1  10   2     5371.28     5688.65    281.50 o 
   0  10   2    16849.75    17193.78    594.68 o 
   1  10   2     4096.24     4286.42    232.82 o 
   2  10   2     7595.11     7700.04    273.63 o 
   3  10   2     4957.79     5199.85    220.03 o 
   4  10   2    14366.30    14715.98    435.56 o 
   5  10   2    14676.30    14681.38    439.60 o 
   6  10   2     1227.66     1043.32    119.72 o 
   7  10   2      475.46      677.27    123.88 o 
   8  10   2     2315.54     2247.82    278.72 o 
   9  10   2      358.55      459.66    327.07 o 
  10  10   2       80.24      125.79    410.39 o 
  11  10   2        7.43       97.77    339.89 o 
  12  10   2       41.07      148.17    385.53 o 
  13  10   2       32.20     -145.13    428.65 o 
  -9  11   2     3003.81     2573.06    414.62 o 
  -8  11   2     7045.68     7620.71    549.45 o 
  -7  11   2      527.30      795.70    251.25 o 
  -6  11   2      157.08       10.95    221.24 o 
  -5  11   2     5416.99     4461.44    474.13 o 
  -4  11   2        3.24     -178.27    178.27 o 
  -3  11   2     3942.31     3742.38    356.26 o 
  -2  11   2    10462.67    10840.60    442.50 o 
  -1  11   2      190.91      -27.55    131.10 o 
   0  11   2    14176.50    14178.00    527.13 o 
   1  11   2    43704.72    45203.79   1372.27 o 
   2  11   2      729.57      912.62    107.28 o 
   3  11   2     3406.08     3163.20    181.38 o 
   4  11   2    10521.36    11217.58    362.78 o 
   5  11   2       11.00       17.83    104.36 o 
   6  11   2      847.01      843.47    120.08 o 
   7  11   2      224.52      205.98    134.03 o 
   8  11   2      114.08       -9.19    360.40 o 
   9  11   2      721.68      726.60    437.48 o 
  10  11   2      127.70     -195.65    309.05 o 
  11  11   2        1.91     -227.04    351.73 o 
  12  11   2      240.42      568.29    395.64 o 
  13  11   2       59.53      164.43    970.78 o 
  -9  12   2      612.14      378.70    414.62 o 
  -8  12   2     1125.96      775.58    635.38 o 
  -7  12   2     5366.57     5463.35    385.99 o 
  -6  12   2      235.15      282.26    241.73 o 
  -5  12   2     3884.10     3234.81    273.41 o 
  -4  12   2    20658.74    20825.97    962.89 o 
  -3  12   2     7743.31     7435.02    402.14 o 
  -2  12   2     1229.45     1734.64    192.67 o 
  -1  12   2      138.90      158.56    146.10 o 
   0  12   2     6179.57     5926.68    317.00 o 
   1  12   2       18.15      131.15    123.70 o 
   2  12   2    16349.89    17465.47    511.38 o 
   3  12   2     2631.84     2683.84    171.75 o 
   4  12   2     4988.50     5429.17    244.04 o 
   5  12   2     5794.87     6172.08    264.87 o 
   6  12   2       49.19      -27.59    122.27 o 
   7  12   2     1337.45     1417.23    177.85 o 
   8  12   2     1100.63     1675.53    264.37 o 
   9  12   2     1166.64     1296.34    299.81 o 
  10  12   2        0.63     -310.71    315.57 o 
  11  12   2      280.45      -19.56    354.69 o 
  12  12   2       53.26      798.89    783.29 o 
  -8  13   2     4292.45     4045.86    447.88 o 
  -7  13   2     2248.58     2216.64    310.76 o 
  -6  13   2        2.21     -287.59    317.22 o 
  -5  13   2     2687.35     2481.39    268.15 o 
  -4  13   2      651.99      436.68    209.37 o 
  -3  13   2     2468.40     2492.39    234.87 o 
  -2  13   2     1935.27     2255.24    255.05 o 
  -1  13   2     2359.83     2787.41    323.10 o 
   0  13   2     2813.03     3508.75    245.68 o 
   1  13   2    14048.14    14937.96    563.76 o 
   2  13   2       50.34      123.29    148.54 o 
   3  13   2      626.76      791.47    150.94 o 
   4  13   2     3140.25     3303.07    206.36 o 
   5  13   2      821.28      745.70    129.83 o 
   6  13   2      998.90      969.19    140.59 o 
   7  13   2       27.78      164.97    210.55 o 
   8  13   2       70.26      -54.44    260.13 o 
   9  13   2      243.45      269.82    292.45 o 
  10  13   2      348.09      446.92    343.73 o 
  11  13   2       68.25     -371.35    371.35 o 
  12  13   2      219.96       53.25    421.76 o 
  -8  14   2      212.53      -97.20    414.28 o 
  -7  14   2     6515.61     7179.82    623.35 o 
  -6  14   2      470.29      451.50    278.66 o 
  -5  14   2     2879.41     2656.84    281.66 o 
  -4  14   2    14333.00    13891.43    742.30 o 
  -3  14   2     1047.59     1075.54    211.88 o 
  -2  14   2     2377.12     2481.37    280.43 o 
  -1  14   2      152.49      163.69    169.42 o 
   0  14   2       41.08      242.64    158.69 o 
   1  14   2     1076.13      889.15    162.60 o 
   2  14   2     5586.89     5740.63    319.62 o 
   3  14   2       83.29      501.67    130.70 o 
   4  14   2     4360.56     4264.97    238.00 o 
   5  14   2     4804.62     4765.98    246.26 o 
   6  14   2      244.51      314.68    170.84 o 
   7  14   2      507.54      571.72    179.18 o 
   8  14   2       24.77      409.11    273.47 o 
   9  14   2      232.52     -429.14    429.14 o 
  10  14   2       38.31      217.65    342.79 o 
  11  14   2      450.62      679.84    386.18 o 
  12  14   2      422.26      514.99    979.11 o 
  -7  15   2     3486.22     3421.67    382.98 o 
  -6  15   2     1036.19     2062.35    315.91 o 
  -5  15   2      584.80      684.43    279.08 o 
  -4  15   2       69.27      263.67    254.96 o 
  -3  15   2     3118.83     3226.46    274.93 o 
  -2  15   2     1685.84     1942.98    231.09 o 
  -1  15   2     4986.35     5864.25    425.71 o 
   0  15   2     1598.51     1916.22    193.95 o 
   1  15   2     8206.57     8517.45    414.28 o 
   2  15   2      352.04      515.00    164.95 o 
   3  15   2      715.74      797.04    167.37 o 
   4  15   2      809.03      747.06    152.75 o 
   5  15   2      695.17      696.23    285.65 o 
   6  15   2       93.39     -116.83    216.09 o 
   7  15   2       46.39       42.55    274.76 o 
   8  15   2       27.55      215.19    282.10 o 
   9  15   2       28.65     -312.20    312.20 o 
  10  15   2      224.05      257.39    357.37 o 
  11  15   2       54.46      224.69    420.81 o 
  -6  16   2     2931.14     2737.37    360.06 o 
  -5  16   2      890.62      765.21    303.83 o 
  -4  16   2     2898.63     3555.78    400.12 o 
  -3  16   2     2506.20     2980.99    285.40 o 
  -2  16   2     1100.84     1038.25    233.91 o 
  -1  16   2        0.06      -24.31    198.26 o 
   0  16   2     1277.08     1086.87    201.05 o 
   1  16   2      853.30      925.65    189.14 o 
   2  16   2     1831.54     2066.90    217.78 o 
   3  16   2       55.41      154.46    174.31 o 
   4  16   2      626.87      732.59    175.42 o 
   5  16   2      652.26      608.78    360.40 o 
   6  16   2      282.96      205.99    199.61 o 
   7  16   2       75.58      114.60    204.88 o 
   8  16   2      178.05      233.62    303.23 o 
   9  16   2        2.46      242.48    339.06 o 
  10  16   2      163.40      298.57    369.97 o 
  11  16   2       37.31      198.67    645.80 o 
  -5  17   2      182.39      143.55    329.45 o 
  -4  17   2      449.48      955.72    295.74 o 
  -3  17   2     3302.68     3096.19    313.80 o 
  -2  17   2     1763.30     1820.71    498.87 o 
  -1  17   2     1017.85      856.53    225.41 o 
   0  17   2     1034.18     1272.52    319.73 o 
   1  17   2     3212.97     3709.87    283.24 o 
   2  17   2     2640.85     3043.37    266.57 o 
   3  17   2      316.12      371.19    193.30 o 
   4  17   2       49.98      221.96    237.15 o 
   5  17   2       64.36      147.79    281.23 o 
   6  17   2      146.70      -18.47    243.20 o 
   7  17   2       20.61       17.51    220.22 o 
   8  17   2      240.98      -42.89    568.72 o 
   9  17   2       54.92      420.00   1312.43 o 
  10  17   2      536.58      722.13    552.05 o 
  -5  18   2      568.43      793.15    712.46 o 
  -4  18   2     1030.94      746.88    331.60 o 
  -3  18   2     1436.31     1454.69    689.25 o 
  -2  18   2       33.48      152.28    253.79 o 
  -1  18   2       96.13      -31.08    249.97 o 
   0  18   2      351.32      354.28    235.08 o 
   1  18   2      508.83      635.47    222.43 o 
   2  18   2     1036.45     1164.33    223.55 o 
   3  18   2     1676.60     1826.19    235.05 o 
   4  18   2      229.85      -10.28    254.52 o 
   5  18   2       27.90      101.30    256.76 o 
   6  18   2       11.33      -91.04    389.56 o 
   7  18   2       10.14      -13.29    269.84 o 
   8  18   2       79.50     -296.58    346.37 o 
   9  18   2        1.33     -378.35    378.35 o 
  10  18   2      107.87      513.59    697.88 o 
  -4  19   2      591.55      778.37    432.10 o 
  -3  19   2      523.20      595.18    299.53 o 
  -2  19   2     2537.41     1806.61    296.48 o 
  -1  19   2     1611.23     1580.03    348.40 o 
   0  19   2      107.75      446.98    390.15 o 
   1  19   2      552.98      495.23    246.15 o 
   2  19   2     1613.02     1849.56    354.60 o 
   3  19   2     3317.58     3107.09    352.21 o 
   4  19   2     1850.35     1473.96    292.24 o 
   5  19   2      301.83     -110.46    589.55 o 
   6  19   2        7.92     -138.06    288.84 o 
   7  19   2        2.97      -90.87    292.45 o 
   8  19   2        9.42     -487.47    487.47 o 
   9  19   2      165.01       50.00    520.81 o 
  -2  20   2      684.62     1028.47    310.14 o 
  -1  20   2       75.74      195.92    291.79 o 
   0  20   2       52.79      564.78    276.18 o 
   1  20   2        7.77      419.15    267.08 o 
   2  20   2     1683.34     1862.08    392.74 o 
   3  20   2      142.81       47.94    320.82 o 
   4  20   2       11.66      -10.42    339.57 o 
   5  20   2        5.20     -301.71    301.71 o 
   6  20   2       49.89     -210.74    315.88 o 
   7  20   2        0.47      -87.53    416.64 o 
   8  20   2      219.59      283.32    520.81 o 
  -1  21   2        2.22      432.91    496.03 o 
   0  21   2        3.14      -18.96    301.73 o 
   1  21   2     1162.00     1585.73    306.32 o 
   2  21   2     1572.51     2165.14    407.65 o 
   3  21   2     1361.75     1044.83    354.27 o 
   4  21   2       10.88      -21.78    335.70 o 
   5  21   2      258.43      145.92    338.19 o 
   6  21   2       16.09     -100.10    345.41 o 
   7  21   2       34.80      226.14    344.06 o 
   2  22   2      159.27      307.52    404.95 o 
   3  22   2       41.38     -371.18    371.18 o 
   4  22   2        4.06      746.45    366.71 o 
   5  22   2       97.11     -288.53    369.31 o 
  -5 -20   3      668.87      968.69    380.49 o 
  -4 -20   3     1782.70     1553.93    504.14 o 
  -3 -20   3     1027.17      927.62    392.31 o 
  -2 -20   3     2083.02     2365.18    438.23 o 
  -1 -20   3     3062.16     3064.23    457.46 o 
   0 -20   3      283.87      418.00    417.45 o 
  -7 -19   3     1096.41     1123.91    371.30 o 
  -6 -19   3     9917.89    10550.60    681.91 o 
  -5 -19   3       33.83      416.79    336.35 o 
  -4 -19   3     1471.01     1685.42    356.85 o 
  -3 -19   3     6200.06     6605.90    564.83 o 
  -2 -19   3       92.89     -224.73    357.51 o 
  -1 -19   3      285.98      384.38    997.86 o 
   0 -19   3      169.65      -57.18    369.30 o 
   1 -19   3        1.79     -430.65    430.65 o 
   2 -19   3     1678.06     1508.21    343.67 o 
  -8 -18   3      350.95      118.46    577.05 o 
  -7 -18   3     3126.97     2957.52    610.38 o 
  -6 -18   3      661.43      851.63    321.95 o 
  -5 -18   3     1008.88      923.50    314.97 o 
  -4 -18   3      277.48      186.80    310.55 o 
  -3 -18   3     1985.57     1989.12    344.54 o 
  -2 -18   3     1646.53     1276.16    602.05 o 
  -1 -18   3     1368.35     1527.74    346.43 o 
   0 -18   3     3276.63     3099.27    922.87 o 
   1 -18   3     3494.42     2816.63    313.21 o 
   2 -18   3     1068.98      881.20    304.85 o 
   3 -18   3      808.04     1348.11    340.17 o 
  -9 -17   3      319.77      585.30    599.97 o 
  -8 -17   3     1784.90     1525.83    414.56 o 
  -7 -17   3        0.32      180.32    333.32 o 
  -6 -17   3     5154.08     4376.14    421.02 o 
  -5 -17   3     4480.29     4330.55    421.84 o 
  -4 -17   3      596.05     1024.66    347.90 o 
  -3 -17   3     3839.05     3694.57    384.46 o 
  -2 -17   3      856.99     1016.87    311.91 o 
  -1 -17   3      477.43      474.34    309.97 o 
   0 -17   3      506.05      522.84    288.24 o 
   1 -17   3        6.19       89.20    312.87 o 
   2 -17   3      608.96      565.46    277.61 o 
   3 -17   3      812.36     1170.81    289.04 o 
   4 -17   3     2337.02     2219.04    354.17 o 
  -9 -16   3     4767.22     4389.45    471.69 o 
  -8 -16   3       92.01      104.06    283.83 o 
  -7 -16   3      394.85      520.81    282.28 o 
  -6 -16   3     2864.72     3173.00    327.91 o 
  -5 -16   3      787.05      501.19    259.78 o 
  -4 -16   3       50.06      219.45    593.72 o 
  -3 -16   3     1963.94     1273.60    291.49 o 
  -2 -16   3     3119.67     3679.38    376.24 o 
  -1 -16   3     9529.91     9813.91   1056.19 o 
   0 -16   3     1124.70     1007.42    273.79 o 
   1 -16   3      742.79     1176.57    243.23 o 
   2 -16   3     1623.05     1710.49    269.02 o 
   3 -16   3     1269.90     1485.84    290.86 o 
   4 -16   3      131.42      108.66    301.03 o 
   5 -16   3      144.88      108.11    333.74 o 
 -10 -15   3      107.88      406.91    422.44 o 
  -9 -15   3      623.23      601.36    380.39 o 
  -8 -15   3     4415.28     3767.24    337.02 o 
  -7 -15   3      295.82      201.13    232.38 o 
  -6 -15   3     8861.32     8204.11    601.10 o 
  -5 -15   3    11335.67    10587.67    620.03 o 
  -4 -15   3      150.26      312.66    244.93 o 
  -3 -15   3     1542.21     1363.44    268.10 o 
  -2 -15   3     8955.19     9806.59    597.52 o 
  -1 -15   3       42.14      350.37    192.36 o 
   0 -15   3     2145.53     1630.29    227.41 o 
   1 -15   3     1135.18      909.27    237.89 o 
   2 -15   3     1666.36     1398.93    205.56 o 
   3 -15   3     2080.27     2046.73    314.49 o 
   4 -15   3     1006.36      680.76    282.49 o 
   5 -15   3      160.75      104.22    299.48 o 
   6 -15   3      643.98      672.58    397.31 o 
 -10 -14   3     3112.33     2535.56    436.57 o 
  -9 -14   3     3323.01     3521.22    414.20 o 
  -8 -14   3       14.69     -105.04    227.92 o 
  -7 -14   3     1092.01     1206.45    332.48 o 
  -6 -14   3     3383.16     3226.74    349.07 o 
  -5 -14   3     4604.54     4405.90    305.17 o 
  -4 -14   3      828.31      998.92    347.90 o 
  -3 -14   3        7.44      -22.17    234.09 o 
  -2 -14   3      624.49      756.46    180.03 o 
  -1 -14   3    14562.10    15825.23    615.06 o 
   0 -14   3      976.23      876.65    187.24 o 
   1 -14   3      700.99      409.22    199.52 o 
   2 -14   3     3584.93     4024.08    316.17 o 
   3 -14   3      250.75      -90.72    230.12 o 
   4 -14   3      181.92      -23.10    250.82 o 
   5 -14   3        2.94       59.55    346.37 o 
   6 -14   3       52.61      146.24    423.36 o 
   7 -14   3      417.57      179.40    400.54 o 
 -11 -13   3      963.16      929.96    431.43 o 
 -10 -13   3       43.85      279.88    391.35 o 
  -9 -13   3     2276.70     2346.30    369.30 o 
  -8 -13   3     4475.10     4286.03    332.36 o 
  -7 -13   3        8.63      274.75    204.31 o 
  -6 -13   3     7590.30     8381.58    436.70 o 
  -5 -13   3    17677.37    17949.09    666.51 o 
  -4 -13   3     3546.30     3872.47    264.90 o 
  -3 -13   3       12.71     -121.63    464.56 o 
  -2 -13   3    12058.63    12864.67    512.11 o 
  -1 -13   3      794.27      925.11    167.89 o 
   0 -13   3     4351.75     5036.45    318.49 o 
   1 -13   3        6.07       53.07    178.98 o 
   2 -13   3      179.86      246.07    199.82 o 
   3 -13   3     5539.93     5485.55    363.64 o 
   4 -13   3      609.56      562.50    231.32 o 
   5 -13   3       42.20       22.31    254.59 o 
   6 -13   3     3038.02     2934.78    311.72 o 
   7 -13   3        1.84     -363.84    363.84 o 
   8 -13   3      171.49      -21.95    491.64 o 
 -11 -12   3      102.06      284.28    416.33 o 
 -10 -12   3     9228.98    10447.75    690.46 o 
  -9 -12   3     2233.83     2044.74    357.37 o 
  -8 -12   3       24.85     -107.62    197.93 o 
  -7 -12   3     2678.02     2906.97    307.09 o 
  -6 -12   3    12766.26    13063.40    543.35 o 
  -5 -12   3     1009.95      974.47    181.36 o 
  -4 -12   3     2271.30     2072.37    259.65 o 
  -3 -12   3     1125.02     1154.99    171.44 o 
  -2 -12   3     3272.29     3623.07    385.53 o 
  -1 -12   3     8110.07     8403.14    381.10 o 
   0 -12   3     5961.32     5941.58    388.83 o 
   1 -12   3       76.89      127.80    173.51 o 
   2 -12   3     4522.50     4479.52    312.45 o 
   3 -12   3     3107.67     2587.16    244.34 o 
   4 -12   3      410.36      588.00    209.25 o 
   5 -12   3      186.48       89.88    232.56 o 
   6 -12   3       55.63       14.17    260.32 o 
   7 -12   3     1184.95     1475.97    424.98 o 
   8 -12   3        1.17      227.61    378.57 o 
 -12 -11   3        3.71     -289.38    448.10 o 
 -11 -11   3     1239.82     1129.61    407.36 o 
 -10 -11   3      379.49      453.49    447.89 o 
  -9 -11   3     2551.89     2309.82    339.98 o 
  -8 -11   3     4240.40     4530.82    319.77 o 
  -7 -11   3     1454.64     1314.52    183.85 o 
  -6 -11   3    17932.17    18740.11    687.40 o 
  -5 -11   3    14523.17    14686.46    558.85 o 
  -4 -11   3      607.17      738.29    157.45 o 
  -3 -11   3     6279.66     6581.80    261.64 o 
  -2 -11   3    14679.21    15345.05    465.79 o 
  -1 -11   3      140.17      172.92    129.37 o 
   0 -11   3     1530.48     1798.10    183.85 o 
   1 -11   3       41.78     -141.94    150.81 o 
   2 -11   3        8.90      196.55    164.82 o 
   3 -11   3     5488.47     5826.95    338.23 o 
   4 -11   3     3727.96     3248.06    461.97 o 
   5 -11   3      475.65      175.97    214.01 o 
   6 -11   3     1784.64     1318.33    329.56 o 
   7 -11   3        1.55       34.18    312.25 o 
   8 -11   3      590.21      785.36    356.44 o 
   9 -11   3       51.31      584.88    396.05 o 
 -12 -10   3      379.59     1137.65    518.72 o 
 -11 -10   3      501.96     1237.74    589.55 o 
 -10 -10   3     8723.46     9520.74    612.79 o 
  -9 -10   3     5779.64     6421.03    507.67 o 
  -8 -10   3      135.70       42.87    183.03 o 
  -7 -10   3     3140.79     2724.73    227.92 o 
  -6 -10   3     8134.30     7667.79    372.74 o 
  -5 -10   3     8903.03     8563.37    386.04 o 
  -4 -10   3     1531.52     1353.14    172.36 o 
  -3 -10   3     1315.83     1421.91    117.69 o 
  -2 -10   3    15865.95    16353.27    478.43 o 
  -1 -10   3     7108.11     7665.92    332.65 o 
   0 -10   3      959.27      959.35    188.80 o 
   1 -10   3     1361.67     1498.09    162.38 o 
   2 -10   3     6203.40     6314.24    332.97 o 
   3 -10   3      137.93       61.74    163.79 o 
   4 -10   3        8.22     -174.50    174.50 o 
   5 -10   3       19.67      -14.85    196.91 o 
   6 -10   3       45.53     -183.36    220.65 o 
   7 -10   3        1.13     -237.99    294.44 o 
   8 -10   3      102.82      333.65    332.87 o 
   9 -10   3       24.81      596.76    378.16 o 
 -12  -9   3      102.70     1445.81    427.63 o 
 -11  -9   3     1238.72     1600.53    499.97 o 
 -10  -9   3       92.35      317.05    333.31 o 
  -9  -9   3     1128.62     1746.41    324.32 o 
  -8  -9   3     5043.55     5202.42    587.90 o 
  -7  -9   3      115.15       56.82    156.44 o 
  -6  -9   3    12505.52    12161.02    479.30 o 
  -5  -9   3    25949.44    25284.69    830.14 o 
  -4  -9   3       74.09      136.82     93.26 o 
  -3  -9   3     4778.86     4914.02    206.44 o 
  -2  -9   3     5205.68     5543.55    222.81 o 
  -1  -9   3        7.93      -26.26     88.10 o 
   0  -9   3     7246.80     7970.41    354.78 o 
   1  -9   3     1169.05     1273.49    147.14 o 
   2  -9   3      424.26      469.75    325.79 o 
   3  -9   3     1099.47     1314.66    167.92 o 
   4  -9   3     1446.65     1259.05    274.17 o 
   5  -9   3      514.86      260.85    184.94 o 
   6  -9   3      151.35      202.28    202.29 o 
   7  -9   3       11.54      653.06    273.56 o 
   8  -9   3       28.29      325.16    308.67 o 
   9  -9   3      999.59     1263.58    357.94 o 
  10  -9   3      108.44      -73.55    397.69 o 
 -12  -8   3     1391.96     1437.46    633.30 o 
 -11  -8   3     1755.09     1555.40    508.31 o 
 -10  -8   3     3416.55     3822.05    410.47 o 
  -9  -8   3     4847.85     4991.74    416.83 o 
  -8  -8   3     2258.47     2146.42    208.80 o 
  -7  -8   3      328.57      482.70    151.94 o 
  -6  -8   3     7483.58     7415.45    350.39 o 
  -5  -8   3     3255.69     3172.34    225.15 o 
  -4  -8   3    10468.69    10331.47    401.42 o 
  -3  -8   3      347.50      252.78     82.28 o 
  -2  -8   3    12710.09    13126.16    386.81 o 
  -1  -8   3     6328.14     6750.19    239.91 o 
   0  -8   3     1431.54     1501.02    144.03 o 
   1  -8   3     1849.91     1959.41    164.02 o 
   2  -8   3     3335.74     3214.82    223.75 o 
   3  -8   3      371.70      185.92    135.45 o 
   4  -8   3      512.11      543.75    151.71 o 
   5  -8   3     2542.79     2787.20    227.61 o 
   6  -8   3        6.16     -155.84    188.91 o 
   7  -8   3      222.95      803.07    272.90 o 
   8  -8   3       27.18      158.70    291.26 o 
   9  -8   3      679.86      777.71    347.90 o 
  10  -8   3       23.18     -381.51    381.51 o 
 -12  -7   3       87.61      -16.53    403.83 o 
 -11  -7   3      786.11     1116.36    362.89 o 
 -10  -7   3      385.17      119.40    318.17 o 
  -9  -7   3      610.28      327.10    512.47 o 
  -8  -7   3     8630.73     8826.58    409.40 o 
  -7  -7   3     2745.30     2341.84    291.74 o 
  -6  -7   3     5070.59     4869.66    281.71 o 
  -5  -7   3    24504.68    23591.75    763.34 o 
  -4  -7   3     2056.18     1977.83    157.87 o 
  -3  -7   3     6715.25     6887.59    240.05 o 
  -2  -7   3      611.05      637.59     78.89 o 
  -1  -7   3     5806.53     7077.40    240.67 o 
   0  -7   3      110.75      269.53     85.83 o 
   1  -7   3     1425.22     1669.94    479.05 o 
   2  -7   3        4.38      -59.69    116.20 o 
   3  -7   3      858.68      951.47    132.88 o 
   4  -7   3      929.68      901.13    147.54 o 
   5  -7   3       85.99      261.27    157.50 o 
   6  -7   3       60.54     -176.12    176.12 o 
   7  -7   3      824.14      989.53    306.23 o 
   8  -7   3     3005.90     2952.32    387.48 o 
   9  -7   3      108.61       93.73    309.30 o 
  10  -7   3       33.99      218.72    758.29 o 
  11  -7   3        7.99      -69.41    458.31 o 
 -12  -6   3      980.88      884.25    395.62 o 
 -11  -6   3     1819.64     2365.92    383.04 o 
 -10  -6   3     6635.55     6755.23    514.27 o 
  -9  -6   3     6788.27     7177.24    494.06 o 
  -8  -6   3     2529.23     2659.27    230.52 o 
  -7  -6   3        0.13      -80.65    159.72 o 
  -6  -6   3     3085.83     2807.15    205.35 o 
  -5  -6   3       68.27      -13.78    113.61 o 
  -4  -6   3     5509.30     5119.64    257.83 o 
  -3  -6   3     3713.28     4199.70    224.27 o 
  -2  -6   3      438.54      313.30     79.98 o 
  -1  -6   3     4906.51     5078.91    189.63 o 
   0  -6   3     8780.73     9112.50    534.12 o 
   1  -6   3     9228.37    10090.01    378.54 o 
   2  -6   3     1039.18      814.78    121.28 o 
   3  -6   3        6.60      155.89    126.27 o 
   4  -6   3       19.16       55.53    126.97 o 
   5  -6   3       26.46      -39.65    146.80 o 
   6  -6   3      418.07       66.79    161.75 o 
   7  -6   3      121.49     -208.05    249.99 o 
   8  -6   3      727.43      413.14    439.56 o 
   9  -6   3      186.34      225.47    506.22 o 
  10  -6   3      136.97     -147.91    338.80 o 
  11  -6   3     3062.20     2990.98    426.09 o 
 -12  -5   3      138.35       95.40    382.03 o 
 -11  -5   3      576.01     1091.78    414.56 o 
 -10  -5   3      197.71      129.18    302.97 o 
  -9  -5   3     1035.61     1192.54    288.30 o 
  -8  -5   3     6347.26     5234.52    319.03 o 
  -7  -5   3      975.95      611.07    134.94 o 
  -6  -5   3     8290.29     7432.49    332.57 o 
  -5  -5   3    18438.13    18610.32    617.63 o 
  -4  -5   3     2377.07     2444.92    172.04 o 
  -3  -5   3     2040.06     2131.30    174.27 o 
  -2  -5   3     1760.97     1732.59     99.46 o 
  -1  -5   3    12796.20    13620.96    373.42 o 
   0  -5   3     3182.85     3549.73    391.81 o 
   1  -5   3     2336.95     2552.93    350.85 o 
   2  -5   3      227.28      255.65     92.86 o 
   3  -5   3     1359.87     1478.27    142.71 o 
   4  -5   3     1536.26     1659.92    154.77 o 
   5  -5   3       11.30       46.20    130.60 o 
   6  -5   3     1384.39     1418.68    138.10 o 
   7  -5   3        7.00       -0.42    217.48 o 
   8  -5   3      709.58      720.05    287.48 o 
   9  -5   3       74.74       40.22    456.23 o 
  10  -5   3      100.76      205.38    321.09 o 
  11  -5   3       21.62     -372.47    372.47 o 
 -12  -4   3     3176.17     3463.44    414.28 o 
 -11  -4   3      871.86      686.60    708.30 o 
 -10  -4   3     3402.11     3743.14    383.45 o 
  -9  -4   3     8760.26     8701.43    519.87 o 
  -8  -4   3     3433.06     3403.81    253.41 o 
  -7  -4   3      153.89      249.71    143.75 o 
  -6  -4   3     6884.28     6323.34    247.85 o 
  -5  -4   3      584.14      796.25    137.38 o 
  -4  -4   3     7150.63     7465.04    323.38 o 
  -3  -4   3     2580.83     2497.75    159.07 o 
  -2  -4   3     2376.39     2766.11    207.11 o 
  -1  -4   3    47210.66    50834.48   1233.01 o 
   0  -4   3     8126.52     8149.14    238.14 o 
   1  -4   3     2858.11     2637.07    151.39 o 
   2  -4   3       53.03       83.16     76.68 o 
   3  -4   3     1645.73     1843.72    150.53 o 
   4  -4   3     2072.75     2029.89    167.18 o 
   5  -4   3       31.08      136.45    102.29 o 
   6  -4   3        3.58     -116.92    116.92 o 
   7  -4   3        3.58      214.61    160.71 o 
   8  -4   3     3358.24     3529.29    321.13 o 
   9  -4   3      678.09      541.96    268.05 o 
  10  -4   3      141.42       -7.63    304.91 o 
  11  -4   3     3262.23     3903.80    416.87 o 
  12  -4   3      444.66     1096.51    409.38 o 
 -12  -3   3       37.65       29.07    376.24 o 
 -11  -3   3        8.30      276.24    336.55 o 
 -10  -3   3      484.62      309.27    292.45 o 
  -9  -3   3      490.86      628.12    431.23 o 
  -8  -3   3    10265.40    10687.20    450.89 o 
  -7  -3   3     2174.59     2260.43    163.10 o 
  -6  -3   3      130.83      222.89    102.39 o 
  -5  -3   3    31315.18    30183.25    783.62 o 
  -4  -3   3     1248.39     1178.88    163.07 o 
  -3  -3   3      259.31      316.89     80.87 o 
  -2  -3   3     1381.89     1446.91    106.03 o 
  -1  -3   3    17585.18    18994.32    494.79 o 
   0  -3   3     4108.54     4334.33    144.30 o 
   1  -3   3    14600.93    14774.32    466.85 o 
   2  -3   3      911.97      868.09     86.11 o 
   3  -3   3       99.89       84.81     67.96 o 
   4  -3   3      784.48      877.14     91.97 o 
   5  -3   3      580.43      643.39    153.86 o 
   6  -3   3      145.57      164.79    131.10 o 
   7  -3   3      801.13      763.73    164.72 o 
   8  -3   3     1947.29     1984.63    211.88 o 
   9  -3   3      726.16      676.31    212.21 o 
  10  -3   3     1102.92     1094.95    304.66 o 
  11  -3   3      338.19       53.02    342.99 o 
  12  -3   3     3260.02     3482.98    435.91 o 
 -12  -2   3     4161.26     5625.02    606.22 o 
 -11  -2   3     1412.57     1036.80    333.21 o 
 -10  -2   3      437.43      549.80    290.55 o 
  -9  -2   3    11702.54    13138.79    659.75 o 
  -8  -2   3     6623.90     6676.07    296.56 o 
  -7  -2   3     2853.52     2860.43    261.00 o 
  -6  -2   3     9010.96     8728.00    300.71 o 
  -5  -2   3      392.53      412.76     89.35 o 
  -4  -2   3    26383.50    27022.43    696.94 o 
  -3  -2   3     1272.14     1256.93    183.33 o 
  -2  -2   3       30.76       28.71     53.90 o 
  -1  -2   3     5711.02     5995.84    276.86 o 
   0  -2   3     1530.62     1585.57    105.24 o 
   1  -2   3      235.84      246.23     44.38 o 
   2  -2   3     1070.41     1235.13     99.76 o 
   3  -2   3     2867.37     2635.02    145.01 o 
   4  -2   3      588.85      905.86    106.44 o 
   5  -2   3     1118.47     1426.77    115.31 o 
   6  -2   3       89.83      -32.34    106.32 o 
   7  -2   3      245.52      229.11    152.26 o 
   8  -2   3     4172.27     4272.70    289.29 o 
   9  -2   3     2816.45     2815.62    242.79 o 
  10  -2   3      165.57      152.90    233.90 o 
  11  -2   3     4050.59     4193.47    419.44 o 
  12  -2   3     1954.96     2712.93    425.71 o 
 -12  -1   3       53.00     -292.21    568.72 o 
 -11  -1   3       20.81      155.13    329.33 o 
 -10  -1   3      625.14      620.80    410.39 o 
  -9  -1   3     1600.32     1181.97    270.28 o 
  -8  -1   3    13983.45    14431.71    465.66 o 
  -7  -1   3     2334.75     2357.94    170.50 o 
  -6  -1   3      107.55       59.25    107.41 o 
  -5  -1   3    28346.73    27984.70    735.56 o 
  -4  -1   3     1604.98     1655.92    113.59 o 
  -3  -1   3     4601.73     4670.50    162.63 o 
  -2  -1   3      208.11      419.87     62.63 o 
  -1  -1   3       31.45       78.73     45.28 o 
   0  -1   3       59.63      131.81     55.93 o 
   1  -1   3     2411.50     2230.52     87.20 o 
   2  -1   3       82.18      128.35     40.58 o 
   3  -1   3     1017.38     1066.34    114.26 o 
   4  -1   3    10960.56    11617.97    389.30 o 
   5  -1   3     1510.05     1734.77    150.18 o 
   6  -1   3      821.36      844.85    106.37 o 
   7  -1   3     2393.12     2539.82    193.30 o 
   8  -1   3     1729.41     1854.16    194.24 o 
   9  -1   3      517.83      545.75    215.08 o 
  10  -1   3      797.99      556.61    226.66 o 
  11  -1   3      523.38      449.40    260.02 o 
  12  -1   3     2876.76     2197.89    388.35 o 
 -12   0   3     2264.71     2328.71    572.89 o 
 -11   0   3      676.35     1141.90    745.79 o 
 -10   0   3     1734.53     1994.29    319.16 o 
  -9   0   3     9140.89     8956.38    490.38 o 
  -8   0   3     3456.66     3544.16    214.84 o 
  -7   0   3     6669.57     6828.30    281.38 o 
  -6   0   3     1690.88     1540.67    136.25 o 
  -5   0   3     1400.26     1473.61    123.06 o 
  -4   0   3    13863.00    14003.36    398.82 o 
  -3   0   3     4080.27     4127.83    193.04 o 
  -2   0   3      330.05      378.49     47.15 o 
  -1   0   3     5699.26     5673.60    186.89 o 
   0   0   3      127.26      209.23     32.99 o 
   1   0   3      496.31      478.14     55.93 o 
   2   0   3       67.99       54.33     39.69 o 
   3   0   3     1994.58     1784.52    120.27 o 
   4   0   3     1395.15     1202.74     97.42 o 
   5   0   3      179.19      142.67     79.01 o 
   6   0   3       39.38      141.11     96.61 o 
   7   0   3     1367.26     1754.35    208.26 o 
   8   0   3     7215.58     7104.05    468.50 o 
   9   0   3     5450.92     6121.88    400.35 o 
  10   0   3       49.25      -61.48    286.01 o 
  11   0   3     3996.89     4149.58    318.18 o 
  12   0   3     2316.70     2873.21    331.33 o 
  13   0   3      184.18     -188.07    447.89 o 
 -12   1   3      623.73     1016.61    541.64 o 
 -11   1   3       63.11     -126.62    343.21 o 
 -10   1   3        2.03     -300.28    383.31 o 
  -9   1   3      256.60      276.59    212.37 o 
  -8   1   3     5820.84     5878.43    301.29 o 
  -7   1   3     7980.39     7329.53    293.11 o 
  -6   1   3        2.30       15.10    110.38 o 
  -5   1   3    12249.88    11677.36    356.41 o 
  -4   1   3     3533.22     3409.78    188.36 o 
  -3   1   3     1536.99     1774.07    107.89 o 
  -2   1   3    30329.44    30777.58    754.77 o 
  -1   1   3      159.67      102.24     63.70 o 
   0   1   3      208.86      275.67     31.27 o 
   1   1   3     2575.87     2409.14     82.19 o 
   2   1   3     2036.91     2025.83     94.08 o 
   3   1   3      484.71      623.72     68.93 o 
   4   1   3     9791.68     9612.56    503.65 o 
   5   1   3      876.56     1092.33    126.29 o 
   6   1   3     3162.17     2966.94    270.14 o 
   7   1   3     4681.26     5069.46    274.67 o 
   8   1   3      979.70      895.76    166.56 o 
   9   1   3      219.80      485.01    186.63 o 
  10   1   3      199.06      275.72    216.31 o 
  11   1   3      831.21     1007.85    251.96 o 
  12   1   3     4291.21     3957.78    338.38 o 
  13   1   3     3222.41     4064.07    452.67 o 
 -12   2   3     2464.80     2921.43    431.00 o 
 -11   2   3      244.05     -218.88    354.15 o 
 -10   2   3     3007.18     2336.61    328.80 o 
  -9   2   3     1380.31     1642.97    228.34 o 
  -8   2   3     4502.17     4267.17    261.21 o 
  -7   2   3      860.55      731.96    152.97 o 
  -6   2   3      126.18       59.24    112.40 o 
  -5   2   3      508.12      511.67     97.65 o 
  -4   2   3     2413.04     2619.94    153.62 o 
  -3   2   3      404.26      495.96     96.22 o 
  -2   2   3     1523.12     1683.42     89.08 o 
  -1   2   3     8681.22     8191.17    223.55 o 
   0   2   3      248.50      314.95     40.04 o 
   1   2   3       71.83      106.88     33.68 o 
   2   2   3     2601.71     2561.74     95.33 o 
   3   2   3      524.18      568.76     68.13 o 
   4   2   3     2048.61     2324.81    245.49 o 
   5   2   3     2161.82     2341.89    163.33 o 
   6   2   3     1478.41     1393.40    143.82 o 
   7   2   3     2542.57     2651.97    195.29 o 
   8   2   3     7227.96     6874.37    348.47 o 
   9   2   3     9301.37     8937.65    401.55 o 
  10   2   3      302.08       78.14    244.29 o 
  11   2   3     2523.69     2846.35    282.63 o 
  12   2   3     3782.40     4036.28    330.13 o 
  13   2   3        0.93     -367.03    398.54 o 
 -12   3   3      201.09       62.50    583.30 o 
 -11   3   3      256.39     -341.65    353.53 o 
 -10   3   3      452.36      170.94    251.59 o 
  -9   3   3      786.95      547.95    221.20 o 
  -8   3   3     1489.05     1386.48    169.10 o 
  -7   3   3     3371.25     3174.29    197.14 o 
  -6   3   3       31.53     -117.52    117.52 o 
  -5   3   3     5924.78     5664.51    230.53 o 
  -4   3   3      834.58      796.60     95.52 o 
  -3   3   3      926.50      981.62    111.73 o 
  -2   3   3    17039.32    17713.94    458.58 o 
  -1   3   3     3749.47     3897.82    129.86 o 
   0   3   3       28.83       46.41     40.00 o 
   1   3   3     3317.39     3325.49    147.94 o 
   2   3   3      637.33      781.13     58.93 o 
   3   3   3      989.21      870.90     84.79 o 
   4   3   3    22416.53    22066.46    655.42 o 
   5   3   3     2768.03     2689.35    183.52 o 
   6   3   3     4925.39     5487.67    261.58 o 
   7   3   3     8230.01     8333.93    349.46 o 
   8   3   3     3563.92     3770.06    262.11 o 
   9   3   3      851.68      887.98    192.35 o 
  10   3   3     1524.31     1603.58    222.27 o 
  11   3   3       20.04       86.98    274.85 o 
  12   3   3     3855.26     3789.31    401.56 o 
  13   3   3     2803.85     3483.59    429.04 o 
 -12   4   3     3045.55     3270.66    670.80 o 
 -11   4   3      276.97      200.88    371.18 o 
 -10   4   3     1661.69     1751.59    269.67 o 
  -9   4   3      833.88     1124.43    233.50 o 
  -8   4   3     2220.22     2135.41    196.53 o 
  -7   4   3      986.48     1102.14    208.11 o 
  -6   4   3       37.50      111.37    119.73 o 
  -5   4   3     1989.07     1913.18    143.13 o 
  -4   4   3     1143.61     1188.97    108.25 o 
  -3   4   3      455.23      611.61     99.83 o 
  -2   4   3     3727.21     3854.68    147.31 o 
  -1   4   3     1109.01     1309.75    116.67 o 
   0   4   3     2718.37     3071.47    184.85 o 
   1   4   3     4595.83     5233.42    159.56 o 
   2   4   3      155.86      173.65     40.81 o 
   3   4   3    26093.86    26949.44    671.17 o 
   4   4   3      228.18      227.27     67.35 o 
   5   4   3      833.33      846.31     76.37 o 
   6   4   3      809.41      852.16    109.45 o 
   7   4   3     3158.97     2813.46    197.76 o 
   8   4   3     2753.93     2740.94    223.16 o 
   9   4   3     5032.28     5450.95    657.67 o 
  10   4   3     3565.42     3717.95    382.65 o 
  11   4   3     3847.18     4055.29    359.11 o 
  12   4   3     1430.27     1005.45    347.49 o 
  13   4   3      100.28      629.13    397.43 o 
 -11   5   3        7.15      273.27    385.10 o 
 -10   5   3        9.22       31.02    330.96 o 
  -9   5   3      437.92      111.96    285.05 o 
  -8   5   3     2055.06     2172.25    194.64 o 
  -7   5   3     2644.27     2627.81    204.82 o 
  -6   5   3      272.87      320.41    126.70 o 
  -5   5   3     2644.63     2646.85    160.13 o 
  -4   5   3     1269.07     1286.19    123.88 o 
  -3   5   3      323.07      392.23     81.74 o 
  -2   5   3      140.87      154.18     61.79 o 
  -1   5   3     2802.52     2656.40    207.56 o 
   0   5   3     1838.22     2001.46    148.54 o 
   1   5   3    17816.97    18939.94    646.48 o 
   2   5   3        3.54       45.55     42.55 o 
   3   5   3     2984.68     2979.19    124.47 o 
   4   5   3    22618.25    21514.93    643.55 o 
   5   5   3     4822.69     4891.65    188.08 o 
   6   5   3     3072.78     3302.24    164.62 o 
   7   5   3      287.03      235.23    107.04 o 
   8   5   3     1809.05     1989.47    220.47 o 
   9   5   3      242.28      467.78    189.27 o 
  10   5   3     2916.53     2980.72    254.68 o 
  11   5   3      746.78      868.32    303.41 o 
  12   5   3     4595.16     5479.15    504.74 o 
  13   5   3     2484.27     3095.70    485.39 o 
 -11   6   3      329.82      647.39    403.74 o 
 -10   6   3      101.01      298.80    345.03 o 
  -9   6   3      973.19      920.96    304.40 o 
  -8   6   3      940.02      807.24    299.77 o 
  -7   6   3       50.48       14.21    184.02 o 
  -6   6   3      280.78      365.29    131.19 o 
  -5   6   3      116.89      244.10    111.89 o 
  -4   6   3     2319.89     2534.11    212.55 o 
  -3   6   3        4.65      -28.94     78.49 o 
  -2   6   3       68.14       76.51     66.78 o 
  -1   6   3     3729.41     3965.16    149.60 o 
   0   6   3      359.19      353.05     63.56 o 
   1   6   3     1493.24     1816.79     95.47 o 
   2   6   3     1355.53     1445.41     89.54 o 
   3   6   3     4181.17     4316.58    160.32 o 
   4   6   3     2527.99     2617.13    131.76 o 
   5   6   3     5865.89     6341.09    322.34 o 
   6   6   3    14833.16    15234.95    437.47 o 
   7   6   3      252.37      252.11     89.62 o 
   8   6   3     5143.41     5977.27    327.39 o 
   9   6   3    28029.24    28168.52    908.94 o 
  10   6   3      662.58      596.19    214.66 o 
  11   6   3     1022.97     1512.95    309.30 o 
  12   6   3     8094.23     8299.03    573.01 o 
  13   6   3       11.77      233.32    397.73 o 
 -11   7   3      134.89      328.87    421.84 o 
 -10   7   3      107.37      556.65    556.22 o 
  -9   7   3        9.58     -173.94    313.22 o 
  -8   7   3        9.07     -191.39    216.72 o 
  -7   7   3      873.72      684.15    193.99 o 
  -6   7   3      161.57      267.17    138.53 o 
  -5   7   3      490.51      457.07    118.81 o 
  -4   7   3      103.04       17.01     99.29 o 
  -3   7   3      822.80      922.89     92.29 o 
  -2   7   3      251.09       70.77     95.59 o 
  -1   7   3      140.98      208.11     99.14 o 
   0   7   3      110.39      121.52     59.92 o 
   1   7   3     8856.01     9743.58    346.39 o 
   2   7   3     3841.35     3968.24    238.75 o 
   3   7   3      719.87      967.08     93.81 o 
   4   7   3    11717.85    11819.92    348.89 o 
   5   7   3    17963.06    18531.92    510.06 o 
   6   7   3     2611.74     2884.58    153.99 o 
   7   7   3       86.56      156.50    107.65 o 
   8   7   3    12671.59    12835.95    487.43 o 
   9   7   3     1942.63     1650.88    279.13 o 
  10   7   3     7869.00     7689.08    499.05 o 
  11   7   3     2528.59     2879.90    355.00 o 
  12   7   3     1170.42     1281.56    366.71 o 
  13   7   3     6690.53     7342.96    581.72 o 
 -10   8   3      135.86     -164.74    383.04 o 
  -9   8   3      458.68      826.48    335.17 o 
  -8   8   3       46.08       84.98    231.89 o 
  -7   8   3      223.68      160.52    199.44 o 
  -6   8   3       38.79      331.63    177.31 o 
  -5   8   3       88.63      165.42    124.68 o 
  -4   8   3      159.62      293.84    104.97 o 
  -3   8   3      906.97      865.12    131.06 o 
  -2   8   3     1456.67     1590.55    145.30 o 
  -1   8   3        2.12       89.91     96.11 o 
   0   8   3     4942.88     5014.95    232.73 o 
   1   8   3     2692.92     2890.42    146.72 o 
   2   8   3     1783.00     2061.35    126.67 o 
   3   8   3      887.12      983.50     89.00 o 
   4   8   3     1813.19     2069.65    132.97 o 
   5   8   3     2058.83     1966.57    133.51 o 
   6   8   3     6752.02     6920.47    255.60 o 
   7   8   3      403.65      231.80     99.27 o 
   8   8   3     4997.91     5517.86    402.99 o 
   9   8   3    29666.10    29974.51    958.19 o 
  10   8   3     1187.81     1798.92    295.81 o 
  11   8   3      273.00      724.70    347.90 o 
  12   8   3     5264.54     6307.86    516.53 o 
  13   8   3        4.06     -389.20    409.38 o 
 -10   9   3       13.22      683.49    627.05 o 
  -9   9   3      187.14       59.02    342.29 o 
  -8   9   3      288.81      105.99    296.59 o 
  -7   9   3     1089.36      602.81    220.10 o 
  -6   9   3      327.04      236.47    191.86 o 
  -5   9   3        3.61      142.09    164.17 o 
  -4   9   3       96.00       61.29    144.91 o 
  -3   9   3     1414.66     1526.31    197.72 o 
  -2   9   3     1506.41     1676.71    207.63 o 
  -1   9   3      919.68      652.07    117.57 o 
   0   9   3      231.79      421.89    104.16 o 
   1   9   3    18110.27    18953.08    517.65 o 
   2   9   3      946.99      903.89     95.26 o 
   3   9   3     1405.18     1436.71    112.40 o 
   4   9   3    27351.26    27475.09    722.74 o 
   5   9   3     9142.29     9183.95    304.17 o 
   6   9   3     2567.22     2383.13    167.16 o 
   7   9   3      692.73      613.92    110.03 o 
   8   9   3     4468.21     4509.44    276.08 o 
   9   9   3      928.25      728.68    483.31 o 
  10   9   3     8964.42     9491.68    552.39 o 
  11   9   3      213.52      -71.10    456.23 o 
  12   9   3      550.55      712.94    368.25 o 
  13   9   3    11595.54    12704.57    742.35 o 
 -10  10   3      238.39      577.45    421.84 o 
  -9  10   3      113.96      460.12    568.72 o 
  -8  10   3     1024.50      645.70    316.18 o 
  -7  10   3        1.11      -52.95    233.45 o 
  -6  10   3      431.20      189.65    204.36 o 
  -5  10   3      871.34      784.06    184.13 o 
  -4  10   3      146.87      102.01    236.16 o 
  -3  10   3     2016.66     1923.64    185.00 o 
  -2  10   3     3604.18     3608.79    236.84 o 
  -1  10   3      308.33      574.48    137.60 o 
   0  10   3    10243.59    10354.55    400.43 o 
   1  10   3     9500.49    10146.26    322.99 o 
   2  10   3     2812.70     3293.61    199.07 o 
   3  10   3     5259.88     5306.63    219.58 o 
   4  10   3     5423.08     5799.51    230.89 o 
   5  10   3    14668.40    14623.32    436.78 o 
   6  10   3     6322.58     6325.70    251.29 o 
   7  10   3     1495.64     1484.90    167.18 o 
   8  10   3     4967.53     4439.26    287.23 o 
   9  10   3     9592.89     9229.70    766.63 o 
  10  10   3     2053.82     2275.14    331.43 o 
  11  10   3      138.08      249.05    856.20 o 
  12  10   3     6214.08     6669.01   1131.19 o 
  13  10   3      293.23     -430.21    681.21 o 
  -9  11   3      154.67      -88.82    387.68 o 
  -8  11   3      180.67      237.59    342.85 o 
  -7  11   3      692.20      524.57    255.90 o 
  -6  11   3      210.71     -156.11    222.46 o 
  -5  11   3       38.03      237.14    409.59 o 
  -4  11   3      725.20      801.28    178.37 o 
  -3  11   3     2515.72     2539.11    204.62 o 
  -2  11   3      816.68      674.40    271.89 o 
  -1  11   3     4262.85     4559.95    263.81 o 
   0  11   3     1038.61     1254.97    262.98 o 
   1  11   3    18008.04    18607.43    655.04 o 
   2  11   3     3376.94     3522.20    274.23 o 
   3  11   3        2.87      -18.19    150.94 o 
   4  11   3    29272.54    29186.95    777.54 o 
   5  11   3    25605.76    25618.36    696.86 o 
   6  11   3       65.31       62.34    111.99 o 
   7  11   3     5287.95     5054.01    242.36 o 
   8  11   3      782.76      831.43    243.24 o 
   9  11   3        0.79     -128.20    265.73 o 
  10  11   3     9612.34     9399.34    573.01 o 
  11  11   3       57.85      -73.70    340.80 o 
  12  11   3      262.66      217.08    418.73 o 
  13  11   3     7931.85     7547.87    614.22 o 
  -9  12   3       96.41      259.07    419.19 o 
  -8  12   3       50.00     -358.83    363.58 o 
  -7  12   3       20.41      310.27    269.65 o 
  -6  12   3      540.08      602.69    242.83 o 
  -5  12   3      404.05      484.07    215.22 o 
  -4  12   3       19.74      -29.40    190.51 o 
  -3  12   3     1138.97     1330.48    182.42 o 
  -2  12   3      170.74      448.72    196.11 o 
  -1  12   3      628.83      769.61    149.74 o 
   0  12   3     6004.74     6411.37    337.02 o 
   1  12   3     9965.77    10799.11    430.63 o 
   2  12   3     4515.03     4750.94    226.60 o 
   3  12   3     2133.56     2215.63    152.34 o 
   4  12   3     5819.80     6137.08    252.82 o 
   5  12   3    12158.42    11942.69    389.78 o 
   6  12   3      255.53      424.79    121.83 o 
   7  12   3     1726.66     1821.35    187.03 o 
   8  12   3     9987.46    10485.73    581.58 o 
   9  12   3    12381.72    11516.83    618.60 o 
  10  12   3     3799.59     2952.03    347.49 o 
  11  12   3      138.90      208.39    358.85 o 
  12  12   3     3407.06     4041.77    456.39 o 
  -8  13   3      117.87      417.64    386.40 o 
  -7  13   3      447.72      530.83    403.03 o 
  -6  13   3      544.25      442.77    259.92 o 
  -5  13   3     2187.31     2119.15    252.14 o 
  -4  13   3      117.15      193.07    206.45 o 
  -3  13   3      175.60      276.76    188.61 o 
  -2  13   3      586.89      952.09    181.49 o 
  -1  13   3      687.63      825.43    166.60 o 
   0  13   3      176.29      255.72    140.43 o 
   1  13   3     1648.60     1893.87    180.38 o 
   2  13   3     4939.87     4947.74    245.41 o 
   3  13   3      109.89      -13.74    113.12 o 
   4  13   3    13732.00    13636.39    434.53 o 
   5  13   3    11906.90    11905.24    402.28 o 
   6  13   3     1149.99     1045.93    140.56 o 
   7  13   3     2007.37     2095.82    245.53 o 
   8  13   3      160.78      270.25    256.26 o 
   9  13   3       27.85     -160.04    383.31 o 
  10  13   3     1327.57     1218.90    327.30 o 
  11  13   3      357.33      271.69    359.38 o 
  12  13   3     1198.93      722.07    564.55 o 
  -8  14   3       64.82     -158.32    624.97 o 
  -7  14   3       25.99     -103.03    309.66 o 
  -6  14   3        5.25      656.37    278.66 o 
  -5  14   3      291.50      506.87    245.09 o 
  -4  14   3      490.63      601.68    225.67 o 
  -3  14   3      863.04      980.28    209.16 o 
  -2  14   3      922.63      909.71    197.22 o 
  -1  14   3     4380.22     4158.19    298.11 o 
   0  14   3      676.77      708.37    157.84 o 
   1  14   3     9539.26     9721.17    431.04 o 
   2  14   3      452.85      591.47    150.40 o 
   3  14   3       36.03      -52.01    127.58 o 
   4  14   3      148.17      156.16    128.08 o 
   5  14   3    10090.66    10341.18    374.60 o 
   6  14   3    10156.02     9806.52    367.79 o 
   7  14   3     6879.99     7122.78    374.59 o 
   8  14   3     3784.94     4242.51    379.91 o 
   9  14   3     6927.17     6840.33    908.28 o 
  10  14   3     4483.16     4303.89    401.17 o 
  11  14   3     1000.20     1755.99    939.53 o 
  12  14   3     1121.47     1530.28    441.45 o 
  -7  15   3      215.72     -427.74    427.74 o 
  -6  15   3      175.78      228.63    301.94 o 
  -5  15   3       72.28      112.35    269.85 o 
  -4  15   3      495.26      700.64    291.83 o 
  -3  15   3      527.99      352.58    223.62 o 
  -2  15   3        5.99       89.11    207.63 o 
  -1  15   3      862.09      853.06    246.74 o 
   0  15   3      586.70      604.64    172.92 o 
   1  15   3      472.05      467.42    235.51 o 
   2  15   3     6724.56     7064.82    364.54 o 
   3  15   3     3273.74     3180.91    227.07 o 
   4  15   3     5848.04     5920.83    290.32 o 
   5  15   3    14747.84    14627.52    541.24 o 
   6  15   3     5236.24     4820.13    312.39 o 
   7  15   3       91.43      139.39    187.98 o 
   8  15   3      679.51      783.46    279.89 o 
   9  15   3      682.80      390.75    305.16 o 
  10  15   3     2949.68     2860.57    395.85 o 
  11  15   3     1899.34     1861.90    520.81 o 
  12  15   3      765.91      501.15    654.13 o 
  -6  16   3       54.07      397.47    419.78 o 
  -5  16   3      129.55      121.20    293.86 o 
  -4  16   3      114.94       85.26    270.82 o 
  -3  16   3     2681.91     2273.24    274.19 o 
  -2  16   3     1994.14     1777.79    244.18 o 
  -1  16   3     3228.99     3418.68    433.60 o 
   0  16   3     3145.66     2765.51    248.64 o 
   1  16   3     7675.85     7099.51    387.26 o 
   2  16   3        7.10      -51.12    172.60 o 
   3  16   3      416.09      538.20    172.77 o 
   4  16   3     3144.30     3423.05    264.54 o 
   5  16   3      520.07      475.41    153.18 o 
   6  16   3     3451.30     3492.21    280.21 o 
   7  16   3     4859.05     4922.39    317.91 o 
   8  16   3      458.07      440.98    294.03 o 
   9  16   3     6539.66     6817.98    497.66 o 
  10  16   3     5378.21     4865.94    468.18 o 
  11  16   3        1.62      291.41    407.48 o 
  -6  17   3     1542.83     1939.87    679.13 o 
  -5  17   3      124.76     -238.83    405.17 o 
  -4  17   3      462.95      229.39    295.24 o 
  -3  17   3     2583.97     2771.70    308.02 o 
  -2  17   3     1009.73     1341.97    284.70 o 
  -1  17   3       57.62      550.74    251.58 o 
   0  17   3      239.05      190.17    208.41 o 
   1  17   3      411.20      553.68    193.95 o 
   2  17   3    13324.58    13317.81    563.46 o 
   3  17   3     6278.95     6167.03    369.24 o 
   4  17   3     4216.78     4549.53    411.53 o 
   5  17   3     4866.67     4442.22    384.46 o 
   6  17   3     1292.80     1250.34    221.30 o 
   7  17   3        1.31      204.74    217.59 o 
   8  17   3       12.41      274.17    320.82 o 
   9  17   3     1029.39      776.35    533.30 o 
  10  17   3     2775.14     2615.74    413.44 o 
  11  17   3     2912.84     2837.09    452.03 o 
  -5  18   3      879.12     1010.20    437.69 o 
  -4  18   3      225.89      267.77    391.49 o 
  -3  18   3     1961.43     1730.52    309.74 o 
  -2  18   3     4291.96     3770.22    330.47 o 
  -1  18   3       83.20      372.51    289.12 o 
   0  18   3     1868.91     1503.13    253.14 o 
   1  18   3     9456.75     8880.48    461.42 o 
   2  18   3      727.05      368.87    211.72 o 
   3  18   3      171.39      265.30    233.06 o 
   4  18   3      143.94      404.88    216.22 o 
   5  18   3      653.53      712.88    251.88 o 
   6  18   3     2916.22     2788.75    319.40 o 
   7  18   3     5309.47     6059.45    465.46 o 
   8  18   3      246.55      324.41    329.27 o 
   9  18   3     1967.28     1955.09    375.34 o 
  10  18   3     8229.54     9128.59   1318.68 o 
  -4  19   3      261.00     -271.89    419.08 o 
  -3  19   3     1367.45      568.98    514.56 o 
  -2  19   3      224.18     -160.51    275.72 o 
  -1  19   3     1037.15      832.37    312.07 o 
   0  19   3       83.48      351.05    247.50 o 
   1  19   3     3028.41     3248.11    275.74 o 
   2  19   3    14842.69    14844.91    637.90 o 
   3  19   3      786.54      372.79    225.19 o 
   4  19   3      291.13      127.87    279.70 o 
   5  19   3     7829.96     7084.67    505.20 o 
   6  19   3      668.82      557.92    285.88 o 
   7  19   3      191.56      213.68    292.24 o 
   8  19   3       54.21      491.64    466.64 o 
   9  19   3      249.51       73.59    394.34 o 
  -3  20   3     1085.36      433.55    432.87 o 
  -2  20   3     4072.87     4297.73    460.50 o 
  -1  20   3     1062.28      696.01    302.42 o 
   0  20   3      518.23      359.77    268.06 o 
   1  20   3     8244.71     8148.87    487.13 o 
   2  20   3       52.57      127.35    250.87 o 
   3  20   3     1517.50     1949.60    327.69 o 
   4  20   3     2447.67     2713.24   1012.45 o 
   5  20   3      926.19      670.80    543.72 o 
   6  20   3     7303.98     7490.35    562.62 o 
   7  20   3      721.58      313.88    316.20 o 
   8  20   3     1697.09     2149.88    529.14 o 
   9  20   3     3643.17     2679.02    604.13 o 
  -1  21   3      249.53     -179.16    405.34 o 
   0  21   3        1.92      340.18    299.41 o 
   1  21   3      293.42      -68.21    289.00 o 
   2  21   3    13342.21    13452.12    658.64 o 
   3  21   3       25.43       28.57    339.12 o 
   4  21   3      165.99      134.19    327.07 o 
   5  21   3    12264.50    12538.50    731.11 o 
   6  21   3     1555.70     2075.99    365.29 o 
   7  21   3      291.67      438.87    389.56 o 
   1  22   3     1957.13     3049.94    431.00 o 
   2  22   3        1.03      290.43    389.71 o 
   3  22   3      539.55      223.66    378.16 o 
   4  22   3      357.89       80.27    354.92 o 
   5  22   3      217.74      184.50    359.10 o 
   6  22   3     8347.65     8730.90    659.91 o 
  -3 -20   4        7.93      284.84    407.84 o 
  -2 -20   4       37.23      170.95    426.47 o 
  -6 -19   4      134.02      395.71    371.35 o 
  -5 -19   4       18.75       67.96    363.12 o 
  -4 -19   4      173.50       53.83    366.36 o 
  -3 -19   4      303.82      196.32    368.23 o 
  -2 -19   4       12.93      -21.07    382.15 o 
  -1 -19   4       18.95       35.71    387.36 o 
   0 -19   4      709.47     1191.54    400.40 o 
   1 -19   4        5.96      -93.42    449.72 o 
  -7 -18   4      553.91       84.80    350.18 o 
  -6 -18   4      237.88      396.38    340.49 o 
  -5 -18   4        0.14     -324.48    324.48 o 
  -4 -18   4        1.99     -165.49    330.64 o 
  -3 -18   4       11.40       71.08    340.27 o 
  -2 -18   4       39.32      212.76    355.90 o 
  -1 -18   4      258.53      402.92    399.98 o 
   0 -18   4      633.49     1009.25    395.59 o 
   1 -18   4       60.63      270.20    410.91 o 
   2 -18   4      760.26     1070.33    325.21 o 
   3 -18   4     2880.01     3199.10    378.25 o 
  -8 -17   4      210.65      526.93    337.35 o 
  -7 -17   4      294.08      739.70    330.11 o 
  -6 -17   4      238.21      473.95    329.15 o 
  -5 -17   4       32.90       96.83    304.87 o 
  -4 -17   4      208.77      360.39    300.68 o 
  -3 -17   4      197.68      337.03    554.14 o 
  -2 -17   4      420.35      650.92    599.97 o 
  -1 -17   4     1115.69      700.94    326.03 o 
   0 -17   4     1561.77      884.99    408.31 o 
   1 -17   4       15.18      405.65    271.96 o 
   2 -17   4     1144.55      936.68    291.97 o 
   3 -17   4       58.90      -79.86    291.80 o 
   4 -17   4       15.93      -63.81    427.50 o 
  -9 -16   4      836.84      636.84    439.56 o 
  -8 -16   4       47.12       52.21    279.03 o 
  -7 -16   4       97.88      271.94    395.81 o 
  -6 -16   4       59.19       69.36    288.82 o 
  -5 -16   4      187.50      -49.60    460.39 o 
  -4 -16   4      459.41      396.80    283.55 o 
  -3 -16   4      192.48      174.15    370.81 o 
  -2 -16   4      240.43      161.44    291.62 o 
  -1 -16   4       63.56      302.14    416.64 o 
   0 -16   4     1607.05     1888.96    254.26 o 
   1 -16   4       34.02       64.56    245.84 o 
   2 -16   4      729.08       58.57    268.04 o 
   3 -16   4     6221.56     6425.87    473.06 o 
   4 -16   4     1038.32     1327.55    328.34 o 
   5 -16   4      928.04     1031.25    348.63 o 
 -10 -15   4      492.89      889.45    449.48 o 
  -9 -15   4       57.98      759.76    802.04 o 
  -8 -15   4        3.77      176.71    297.96 o 
  -7 -15   4       54.75      147.57    377.67 o 
  -6 -15   4       17.79      -35.21    261.20 o 
  -5 -15   4        3.05     -102.61    431.23 o 
  -4 -15   4       72.26      -99.32    253.83 o 
  -3 -15   4      485.25      547.92    269.27 o 
  -2 -15   4     2058.46     2777.80    583.30 o 
  -1 -15   4      947.56     1386.86    288.07 o 
   0 -15   4      128.64      185.76    245.92 o 
   1 -15   4       28.81       47.50    223.08 o 
   2 -15   4     3140.75     3366.77    304.21 o 
   3 -15   4      407.47      338.85    273.71 o 
   4 -15   4      521.55      459.98    293.33 o 
   5 -15   4       43.11      347.84    344.19 o 
   6 -15   4      448.00      490.64    348.19 o 
 -10 -14   4       53.42      568.23    427.46 o 
  -9 -14   4      132.56      133.94    379.41 o 
  -8 -14   4      191.14      -34.05    242.05 o 
  -7 -14   4        4.58      -41.68    225.93 o 
  -6 -14   4       90.76     -212.78    212.78 o 
  -5 -14   4     1638.74     1741.73    263.93 o 
  -4 -14   4      125.79     -131.06    335.40 o 
  -3 -14   4       82.87      431.21    245.82 o 
  -2 -14   4      971.08      801.44    256.26 o 
  -1 -14   4     1041.53     1248.00    199.88 o 
   0 -14   4     1792.70     1810.74    207.48 o 
   1 -14   4      117.58       45.09    205.25 o 
   2 -14   4     4114.79     4647.28    446.43 o 
   3 -14   4     6204.68     6585.42    419.67 o 
   4 -14   4       56.73      -12.83    266.27 o 
   5 -14   4     1390.43     1489.30    295.55 o 
   6 -14   4     1825.01     2395.77    335.04 o 
   7 -14   4        4.04      448.27    589.55 o 
 -11 -13   4      195.09      956.36    460.30 o 
 -10 -13   4       24.87      392.46    400.43 o 
  -9 -13   4        2.67     -217.68    356.38 o 
  -8 -13   4      781.25      392.49    228.44 o 
  -7 -13   4       10.69       56.25    208.99 o 
  -6 -13   4       52.87      -98.44    197.18 o 
  -5 -13   4      242.76      481.05    190.47 o 
  -4 -13   4     1786.13     1571.46    210.04 o 
  -3 -13   4      142.30      256.25    221.72 o 
  -2 -13   4     5988.48     6298.85    457.26 o 
  -1 -13   4     6992.18     7408.23    374.46 o 
   0 -13   4       54.91      131.21    173.28 o 
   1 -13   4      298.55      576.19    195.51 o 
   2 -13   4     8058.50     8932.97    767.93 o 
   3 -13   4      270.86      131.27    222.78 o 
   4 -13   4     2625.38     2156.74    270.74 o 
   5 -13   4      309.61      428.38    333.71 o 
   6 -13   4     4462.71     4573.64    373.39 o 
   7 -13   4     5622.36     5371.91    533.30 o 
 -11 -12   4      163.81      475.81    435.33 o 
 -10 -12   4      103.82      130.44    381.41 o 
  -9 -12   4       58.76      654.34    379.15 o 
  -8 -12   4      142.12      268.11    209.95 o 
  -7 -12   4      485.87      373.78    226.57 o 
  -6 -12   4     1565.24     1626.95    218.87 o 
  -5 -12   4      419.87      342.60    206.00 o 
  -4 -12   4      112.58       45.58    242.62 o 
  -3 -12   4      782.02      940.61    177.07 o 
  -2 -12   4      334.72      189.27    149.16 o 
  -1 -12   4     1141.20     1152.35    208.76 o 
   0 -12   4     5501.96     5726.17    324.95 o 
   1 -12   4      177.21      -40.63    302.71 o 
   2 -12   4     1962.11     2654.19    364.30 o 
   3 -12   4    23040.65    24897.13    883.51 o 
   4 -12   4      193.59      228.33    273.20 o 
   5 -12   4      213.11      111.00    241.98 o 
   6 -12   4     9936.24     8750.29    484.55 o 
   7 -12   4      288.61      293.07    346.08 o 
   8 -12   4      530.03      -72.00    381.51 o 
 -11 -11   4      185.60      568.93    420.37 o 
 -10 -11   4        1.57     -164.57    374.80 o 
  -9 -11   4       22.42     -327.35    327.35 o 
  -8 -11   4      280.52      361.75    198.24 o 
  -7 -11   4     1972.25     1759.58    217.35 o 
  -6 -11   4      116.99      191.24    176.26 o 
  -5 -11   4     3294.25     3288.12    530.11 o 
  -4 -11   4     1114.32      922.38    171.48 o 
  -3 -11   4     1290.82     1737.27    178.76 o 
  -2 -11   4    10158.04    10711.19    356.17 o 
  -1 -11   4     2459.54     2530.75    236.27 o 
   0 -11   4     3633.67     4002.77    270.89 o 
   1 -11   4     1732.38     2039.04    200.46 o 
   2 -11   4    10458.25    10993.94   1091.72 o 
   3 -11   4      185.92      203.44    185.32 o 
   4 -11   4     8873.09     8848.90    443.81 o 
   5 -11   4        1.21     -215.85    222.54 o 
   6 -11   4     4440.65     4332.77    338.56 o 
   7 -11   4     5914.60     5744.93    494.00 o 
   8 -11   4     1806.75     1426.26    374.12 o 
   9 -11   4      290.91      249.00    409.38 o 
 -12 -10   4       19.12      693.48    457.46 o 
 -11 -10   4      194.26        7.34    403.08 o 
 -10 -10   4      516.58      248.22    704.13 o 
  -9 -10   4       24.94     -218.08    312.30 o 
  -8 -10   4      200.90       43.86    190.23 o 
  -7 -10   4      181.67      215.47    173.53 o 
  -6 -10   4     1967.96     1892.65    203.23 o 
  -5 -10   4       12.18      -54.87    149.83 o 
  -4 -10   4      280.90      190.62    145.59 o 
  -3 -10   4     4911.76     5352.26    232.37 o 
  -2 -10   4      358.45      544.96    108.09 o 
  -1 -10   4     1001.22      973.40    133.71 o 
   0 -10   4     2697.97     3194.12    233.11 o 
   1 -10   4     4663.54     5047.90    418.90 o 
   2 -10   4     5335.98     5850.29    614.90 o 
   3 -10   4    36117.36    33695.65   1101.70 o 
   4 -10   4     3246.18     3346.83    260.58 o 
   5 -10   4     2048.70     2050.11    237.71 o 
   6 -10   4     2791.80     2608.21    367.29 o 
   7 -10   4     1156.08     1015.24    304.91 o 
   8 -10   4     1028.09      466.64    338.80 o 
   9 -10   4       15.28     -354.15    374.16 o 
 -12  -9   4      180.88      835.25    445.90 o 
 -11  -9   4      128.00       64.60    392.22 o 
 -10  -9   4       76.67      168.38    352.06 o 
  -9  -9   4      343.24       94.22    404.14 o 
  -8  -9   4       25.42     -143.95    181.77 o 
  -7  -9   4      122.63      342.93    168.07 o 
  -6  -9   4       82.09      111.36    184.89 o 
  -5  -9   4     5048.99     5311.63    303.70 o 
  -4  -9   4     1575.89     1538.48    167.50 o 
  -3  -9   4       52.17      102.18     95.09 o 
  -2  -9   4    17199.13    17809.94    507.05 o 
  -1  -9   4     2975.82     2850.18    175.14 o 
   0  -9   4     4292.86     4754.62    265.20 o 
   1  -9   4        9.28      130.50    167.61 o 
   2  -9   4     6833.67     6798.81    339.64 o 
   3  -9   4      554.83      576.75    155.09 o 
   4  -9   4     9052.82     9265.70    424.98 o 
   5  -9   4       96.75      137.12    219.08 o 
   6  -9   4     2829.11     2855.19    472.08 o 
   7  -9   4     7488.84     8803.92    536.17 o 
   8  -9   4     5244.82     4873.08    445.95 o 
   9  -9   4      120.76      131.22    512.47 o 
  10  -9   4     3063.85     2705.88   1206.18 o 
 -12  -8   4       46.56      794.38    754.13 o 
 -11  -8   4      126.25     -312.05    373.39 o 
 -10  -8   4      121.65      405.73    335.36 o 
  -9  -8   4      423.60      658.30    429.14 o 
  -8  -8   4     1780.25     2032.85    426.12 o 
  -7  -8   4     1424.34     1438.83    180.59 o 
  -6  -8   4     4597.49     4561.56    274.14 o 
  -5  -8   4     2854.25     2698.03    208.55 o 
  -4  -8   4      100.01      183.88    122.11 o 
  -3  -8   4      606.51      597.30    132.30 o 
  -2  -8   4        4.94      204.19     87.64 o 
  -1  -8   4     7324.16     7363.43    259.37 o 
   0  -8   4    17581.87    19073.84    642.00 o 
   1  -8   4    13806.46    14416.38    519.12 o 
   2  -8   4     8740.10     7969.26    352.27 o 
   3  -8   4    24207.84    24303.18   1148.08 o 
   4  -8   4     1168.98     1032.01    166.63 o 
   5  -8   4     9405.17     8885.39    585.68 o 
   6  -8   4     4119.96     3944.61    386.18 o 
   7  -8   4     2096.11     2836.41    393.73 o 
   8  -8   4     3196.22     3443.19    371.21 o 
   9  -8   4     1163.37      774.38    338.77 o 
  10  -8   4       42.14      -47.53    445.81 o 
 -12  -7   4       90.60      466.03    606.22 o 
 -11  -7   4       71.97     -121.21    365.10 o 
 -10  -7   4       69.52     -156.94    325.34 o 
  -9  -7   4      367.60      374.29    285.29 o 
  -8  -7   4      757.22      657.85    240.70 o 
  -7  -7   4      552.92      589.15    188.16 o 
  -6  -7   4       73.99     -135.37    135.37 o 
  -5  -7   4     4797.93     4647.92    265.24 o 
  -4  -7   4     7646.76     7694.65    331.06 o 
  -3  -7   4      173.82      118.17    147.66 o 
  -2  -7   4    15951.58    15623.95    444.46 o 
  -1  -7   4     2595.17     2400.73    137.68 o 
   0  -7   4    16953.45    19520.32    644.22 o 
   1  -7   4     3804.88     3644.01    222.57 o 
   2  -7   4     1421.25     1293.92    139.63 o 
   3  -7   4      798.69      817.34    180.53 o 
   4  -7   4     7715.82     7325.89    345.97 o 
   5  -7   4     2315.44     1846.49    199.08 o 
   6  -7   4     4992.62     4892.60    320.31 o 
   7  -7   4     2897.55     2845.53    316.62 o 
   8  -7   4    10711.51    10286.08   1258.27 o 
   9  -7   4     2219.01     1952.87    332.87 o 
  10  -7   4     1144.43      827.56    361.80 o 
  11  -7   4     1654.63     1594.37    426.91 o 
 -12  -6   4       11.22      140.09    831.21 o 
 -11  -6   4      224.94       50.50    364.74 o 
 -10  -6   4      671.32     1170.26    324.48 o 
  -9  -6   4       65.38       76.38    281.30 o 
  -8  -6   4     4436.26     4732.65    492.88 o 
  -7  -6   4     2491.43     2474.61    394.72 o 
  -6  -6   4     1104.35     1225.92    144.82 o 
  -5  -6   4     8602.87     7980.21    342.11 o 
  -4  -6   4     1740.17     1939.79    294.19 o 
  -3  -6   4       83.82      244.54     99.33 o 
  -2  -6   4       76.08      193.15     71.10 o 
  -1  -6   4     1013.03     1466.85     97.57 o 
   0  -6   4    14433.53    14848.87    377.99 o 
   1  -6   4     9653.54     9685.91    373.93 o 
   2  -6   4     3604.93     3430.93    218.03 o 
   3  -6   4    26642.71    23962.67    777.84 o 
   4  -6   4     7858.28     6878.72    324.35 o 
   5  -6   4     4742.96     4505.06    511.37 o 
   6  -6   4      111.31      126.71    166.77 o 
   7  -6   4      749.96      972.59    241.65 o 
   8  -6   4      287.87      305.76    266.51 o 
   9  -6   4     3183.37     2925.72    374.93 o 
  10  -6   4      855.33      681.29    338.65 o 
  11  -6   4      356.17      364.28    395.85 o 
 -12  -5   4       43.28       81.31    400.40 o 
 -11  -5   4        0.75      169.15    714.54 o 
 -10  -5   4      315.13       44.76    408.31 o 
  -9  -5   4       68.31      369.57    269.27 o 
  -8  -5   4      280.53      203.83    177.22 o 
  -7  -5   4     1610.02     1779.71    178.06 o 
  -6  -5   4      163.04      270.72    173.84 o 
  -5  -5   4     4534.28     4379.73    241.93 o 
  -4  -5   4    13814.30    14025.34    491.14 o 
  -3  -5   4     8246.42     8770.47    337.40 o 
  -2  -5   4     7427.34     7707.43    300.44 o 
  -1  -5   4    31988.42    32946.19    827.86 o 
   0  -5   4    31044.10    32540.21    818.90 o 
   1  -5   4    31200.85    34432.12   1038.83 o 
   2  -5   4     7375.36     7166.45    366.34 o 
   3  -5   4     1204.12     1354.15    133.63 o 
   4  -5   4    23374.19    21881.16    719.65 o 
   5  -5   4     2594.82     2420.20    191.38 o 
   6  -5   4    11141.49    10563.94    443.85 o 
   7  -5   4    15558.00    16027.32    737.01 o 
   8  -5   4     7426.11     7204.07    556.22 o 
   9  -5   4     4946.44     5322.78    533.30 o 
  10  -5   4      230.12     1082.26    326.98 o 
  11  -5   4      559.06      593.59    376.79 o 
 -12  -4   4        0.59     -220.81    635.38 o 
 -11  -4   4        4.91      366.81    343.46 o 
 -10  -4   4      180.35       57.10    301.85 o 
  -9  -4   4     2043.84     2331.52    324.98 o 
  -8  -4   4     5413.57     4078.78    283.18 o 
  -7  -4   4      264.57      216.31    151.09 o 
  -6  -4   4     2262.86     1999.00    166.94 o 
  -5  -4   4     8527.64     7694.07    324.41 o 
  -4  -4   4      816.45      846.69    115.01 o 
  -3  -4   4     1686.74     1778.10    140.26 o 
  -2  -4   4      218.65      399.26     79.82 o 
  -1  -4   4      843.28     1106.91     80.89 o 
   0  -4   4    56270.79    57106.24   1374.39 o 
   1  -4   4     8302.23     7810.75    293.81 o 
   2  -4   4      968.35     1286.40    194.69 o 
   3  -4   4    57766.27    49768.32   1517.29 o 
   4  -4   4    36315.16    35080.45    896.55 o 
   5  -4   4      235.50      165.69    106.77 o 
   6  -4   4     8883.52     8655.38    318.01 o 
   7  -4   4     4463.78     4567.85    278.97 o 
   8  -4   4     3526.62     3377.75    310.81 o 
   9  -4   4     1890.67     2094.61    303.06 o 
  10  -4   4      239.32      213.27    313.75 o 
  11  -4   4      615.95      349.95    362.34 o 
  12  -4   4     2960.09     2737.18    616.63 o 
 -12  -3   4      107.95     -326.70    388.95 o 
 -11  -3   4       31.10       -1.58    520.81 o 
 -10  -3   4      321.93      -33.33    297.74 o 
  -9  -3   4     2707.94     3011.39    529.14 o 
  -8  -3   4     1873.40     1470.08    202.81 o 
  -7  -3   4     1630.70     1528.97    219.02 o 
  -6  -3   4      650.82      428.93    109.54 o 
  -5  -3   4    17407.73    17935.95    595.43 o 
  -4  -3   4    25938.25    25440.65    786.45 o 
  -3  -3   4      521.42      758.21     97.68 o 
  -2  -3   4    18882.36    18748.31    577.51 o 
  -1  -3   4    34089.78    35287.22    869.22 o 
   0  -3   4    25921.01    25336.23    634.83 o 
   1  -3   4     3120.11     3187.75    175.00 o 
   2  -3   4     8929.93     8586.23    473.53 o 
   3  -3   4     3933.00     3943.28    203.79 o 
   4  -3   4    42762.61    40656.77   1016.63 o 
   5  -3   4     7870.65     7227.73    422.77 o 
   6  -3   4      221.92      325.88    114.90 o 
   7  -3   4    21719.34    22234.08    721.81 o 
   8  -3   4    13258.85    13634.94    654.59 o 
   9  -3   4      580.91      381.01    263.57 o 
  10  -3   4      690.45      907.10    304.91 o 
  11  -3   4     2283.16     2611.02    374.02 o 
  12  -3   4      252.55      656.35    712.46 o 
 -12  -2   4        5.07      132.14    679.13 o 
 -11  -2   4      308.61      334.02    340.80 o 
 -10  -2   4      634.14      660.88    300.68 o 
  -9  -2   4     1078.53     1144.63    268.59 o 
  -8  -2   4     2913.88     2513.59    217.05 o 
  -7  -2   4        7.96      -58.43    128.76 o 
  -6  -2   4     7227.85     7148.43    367.44 o 
  -5  -2   4    21559.20    21166.74    575.17 o 
  -4  -2   4     5401.34     6067.16    258.81 o 
  -3  -2   4     4864.94     5419.95    222.59 o 
  -2  -2   4      105.73      168.93     76.06 o 
  -1  -2   4     4759.79     4574.51    179.31 o 
   0  -2   4    10831.13     9715.02    291.94 o 
   1  -2   4    35998.26    34247.89   1027.15 o 
   2  -2   4      509.17      504.71     56.96 o 
   3  -2   4    49405.05    46372.09   1135.05 o 
   4  -2   4    47586.56    44471.56   1599.34 o 
   5  -2   4     4370.00     4110.93    212.29 o 
   6  -2   4     2295.34     1887.67    139.44 o 
   7  -2   4     4776.51     4645.59    278.59 o 
   8  -2   4     5048.87     5562.61    612.89 o 
   9  -2   4     2341.30     2435.91    239.12 o 
  10  -2   4        0.58      125.35    483.31 o 
  11  -2   4     1555.95     2071.47    346.71 o 
  12  -2   4     3024.02     3405.72    436.55 o 
 -12  -1   4      763.44     2058.95    810.37 o 
 -11  -1   4       17.52     -345.03    345.03 o 
 -10  -1   4       14.93       92.44    297.72 o 
  -9  -1   4     5591.56     5588.17    419.63 o 
  -8  -1   4     6093.02     5701.52    281.57 o 
  -7  -1   4     1035.83     1006.97    135.59 o 
  -6  -1   4     1447.35     1245.97    177.41 o 
  -5  -1   4    18746.48    18948.22    522.71 o 
  -4  -1   4    38556.00    39141.03    981.63 o 
  -3  -1   4     3458.66     3304.13    124.15 o 
  -2  -1   4    40819.70    40509.91   1151.43 o 
  -1  -1   4    28726.02    30032.01   2089.47 o 
   0  -1   4     8019.79     8059.44    254.29 o 
   1  -1   4     5890.00     5968.85    178.28 o 
   2  -1   4     5330.21     5119.07    248.97 o 
   3  -1   4    22672.29    22391.79    806.92 o 
   4  -1   4    37127.11    35737.20   1122.16 o 
   5  -1   4    23177.63    22571.83    695.88 o 
   6  -1   4      520.22      610.63    103.48 o 
   7  -1   4     9949.06     9600.23    518.69 o 
   8  -1   4    15835.29    15924.98    562.36 o 
   9  -1   4      207.73      285.95    229.18 o 
  10  -1   4      379.48      312.60    228.91 o 
  11  -1   4     2701.35     2669.34    364.04 o 
  12  -1   4       76.97      206.55    373.29 o 
 -12   0   4      101.73      444.33    393.96 o 
 -11   0   4      233.42      155.87    351.98 o 
 -10   0   4      189.30      585.81    439.56 o 
  -9   0   4     2828.69     3035.34    460.39 o 
  -8   0   4     6757.70     7146.22    307.30 o 
  -7   0   4      704.46      548.01    138.55 o 
  -6   0   4     8025.91     8519.99    378.87 o 
  -5   0   4    30916.17    30345.07    801.88 o 
  -4   0   4    11245.03    11911.75    351.31 o 
  -3   0   4    11757.40    12873.26    355.66 o 
  -2   0   4    23821.19    23222.75    580.11 o 
  -1   0   4    55993.07    55800.69   1333.16 o 
   0   0   4    22092.07    22568.38    556.35 o 
   1   0   4    11632.41    10978.37    330.67 o 
   2   0   4    25422.19    25348.51    713.98 o 
   3   0   4    33426.32    30217.35    882.31 o 
   4   0   4    59481.03    59489.39   1645.42 o 
   5   0   4      994.74     1268.87     96.75 o 
   6   0   4       14.64      185.71     91.16 o 
   7   0   4     4121.08     4091.46    307.38 o 
   8   0   4      353.56      590.70    185.38 o 
   9   0   4     9198.21     8893.01    403.20 o 
  10   0   4       24.58      -36.15    269.74 o 
  11   0   4     1622.06     1708.42    263.23 o 
  12   0   4     4594.31     4468.87    633.30 o 
  13   0   4      298.28      277.11    506.22 o 
 -12   1   4      150.49      761.76    405.08 o 
 -11   1   4      854.27      525.78    577.05 o 
 -10   1   4     1779.84     1777.30    323.91 o 
  -9   1   4     2354.46     2090.49    241.93 o 
  -8   1   4      419.57      311.93    175.60 o 
  -7   1   4      376.70      235.99    136.96 o 
  -6   1   4      369.54      363.31    115.54 o 
  -5   1   4    10437.55    10183.00    329.71 o 
  -4   1   4    67156.23    67547.15   1646.18 o 
  -3   1   4     4818.66     5661.90    251.37 o 
  -2   1   4    41321.70    40063.16    976.57 o 
  -1   1   4   420246.34   404584.44   9446.52 o 
   0   1   4      180.51      145.87     34.89 o 
   1   1   4      415.54      426.67     39.25 o 
   2   1   4    28131.94    27031.76    664.43 o 
   3   1   4      388.19      479.07     63.73 o 
   4   1   4    33457.30    34794.54    992.94 o 
   5   1   4       85.53      153.56     99.41 o 
   6   1   4     5661.30     5124.13    643.72 o 
   7   1   4     8438.19     8562.54    490.90 o 
   8   1   4    13868.69    14012.86    515.57 o 
   9   1   4     3147.69     2822.99    258.82 o 
  10   1   4       94.71      229.98    216.15 o 
  11   1   4     2839.89     3231.16    301.29 o 
  12   1   4        1.87     -306.54    306.54 o 
  13   1   4      327.77      120.18    407.07 o 
 -12   2   4       21.00     -403.62    403.62 o 
 -11   2   4      166.92      -56.81    366.65 o 
 -10   2   4      890.31      764.96    308.96 o 
  -9   2   4     1447.64     1269.23    226.01 o 
  -8   2   4      568.08      406.47    161.03 o 
  -7   2   4     9781.79     9233.32    419.16 o 
  -6   2   4      820.68      786.13    124.81 o 
  -5   2   4    20137.81    20174.50    560.43 o 
  -4   2   4     1610.75     1427.67    112.74 o 
  -3   2   4     1012.40     1026.87     82.30 o 
  -2   2   4     1886.77     1915.95    100.98 o 
  -1   2   4    15261.21    15600.33    465.13 o 
   0   2   4     9356.58     8818.01    276.22 o 
   1   2   4    35691.54    34327.14    829.29 o 
   2   2   4    19122.22    18618.61    467.49 o 
   3   2   4    72850.27    72167.01   1960.67 o 
   4   2   4    38474.06    38624.84   1087.01 o 
   5   2   4      269.65      539.81    110.60 o 
   6   2   4     8317.93     8799.18    345.79 o 
   7   2   4     1059.98      964.09    200.08 o 
   8   2   4      291.48       88.19    162.45 o 
   9   2   4     1826.37     1842.45    235.48 o 
  10   2   4      560.92      729.68    213.77 o 
  11   2   4     1015.90      993.37    244.93 o 
  12   2   4     1135.46     1760.11    443.34 o 
  13   2   4      339.94      280.04    539.55 o 
 -12   3   4     1052.76      741.63    587.47 o 
 -11   3   4      274.72       85.41    368.73 o 
 -10   3   4     2384.28     2140.15    274.23 o 
  -9   3   4      994.66      964.11    225.61 o 
  -8   3   4       63.00      194.77    175.00 o 
  -7   3   4       13.26       10.78    140.00 o 
  -6   3   4     2176.12     2302.84    159.83 o 
  -5   3   4     1592.79     1829.63    133.23 o 
  -4   3   4    34224.82    34094.14    871.62 o 
  -3   3   4    13668.09    13295.25    375.13 o 
  -2   3   4      534.04      467.41     59.64 o 
  -1   3   4     1053.13     1105.27     69.76 o 
   0   3   4    14759.47    14379.25    428.15 o 
   1   3   4      141.47      216.79     34.41 o 
   2   3   4     5048.60     5168.31    156.69 o 
   3   3   4    12269.03    12838.90    394.77 o 
   4   3   4    53879.25    54252.50   1500.95 o 
   5   3   4     6030.25     5922.07    251.63 o 
   6   3   4     5464.79     5733.12    266.95 o 
   7   3   4     9188.48     9403.86    374.24 o 
   8   3   4     6105.92     5822.99    313.76 o 
   9   3   4     1679.66     1740.48    215.41 o 
  10   3   4      535.28      434.32    213.17 o 
  11   3   4      192.86      678.15    352.32 o 
  12   3   4      110.22     -249.64    286.67 o 
  13   3   4       28.70      200.42    393.59 o 
 -11   4   4       23.10      204.16    516.64 o 
 -10   4   4      161.15     -141.51    264.01 o 
  -9   4   4     7416.82     7909.10    549.24 o 
  -8   4   4     5163.57     5457.37    449.23 o 
  -7   4   4    13754.36    12549.73    512.37 o 
  -6   4   4     7379.75     7433.23    290.65 o 
  -5   4   4     4482.08     4067.54    202.09 o 
  -4   4   4      112.64      160.82    145.53 o 
  -3   4   4     3114.01     3217.91    159.58 o 
  -2   4   4     8887.44     8797.43    257.73 o 
  -1   4   4      136.34      221.97     45.71 o 
   0   4   4     5096.25     5095.22    186.52 o 
   1   4   4   299297.44   294008.34   6901.50 o 
   2   4   4     1979.58     1996.62    117.87 o 
   3   4   4    46039.77    45505.79   1104.63 o 
   4   4   4    21949.28    21142.75    547.09 o 
   5   4   4     1022.24     1196.27    128.48 o 
   6   4   4      499.12      410.24    120.34 o 
   7   4   4      346.89      506.74    161.67 o 
   8   4   4        9.71       90.88    163.47 o 
   9   4   4      462.33      349.52    186.44 o 
  10   4   4     2065.34     1850.87    239.17 o 
  11   4   4     1995.51     2352.19    328.44 o 
  12   4   4      156.57       60.29    272.26 o 
  13   4   4     1547.16     2181.13    407.07 o 
 -11   5   4       60.23      524.97    537.47 o 
 -10   5   4     1030.86      839.30    483.31 o 
  -9   5   4     1718.84     1542.62    239.17 o 
  -8   5   4      258.89      525.44    176.02 o 
  -7   5   4     2182.91     2008.34    175.42 o 
  -6   5   4     2515.85     2246.08    204.57 o 
  -5   5   4     1844.81     1893.52    257.39 o 
  -4   5   4    30570.87    30369.04    971.22 o 
  -3   5   4    19700.06    18026.85    493.27 o 
  -2   5   4     9829.28     9576.60    283.86 o 
  -1   5   4    56128.53    55056.78   1330.83 o 
   0   5   4    12601.70    13052.35    347.05 o 
   1   5   4     1413.95     1445.14     79.59 o 
   2   5   4     2251.71     2694.37    165.60 o 
   3   5   4       14.93      120.11     79.78 o 
   4   5   4    18277.80    18875.06    497.14 o 
   5   5   4    16802.92    15926.74    440.53 o 
   6   5   4     5253.61     5260.82    221.91 o 
   7   5   4     6619.03     6486.76    304.00 o 
   8   5   4     8801.39     8940.59    384.33 o 
   9   5   4     2196.50     1916.84    235.62 o 
  10   5   4      447.82      582.17    212.08 o 
  11   5   4        6.80     -238.59    238.59 o 
  12   5   4       59.39      -88.74    344.54 o 
  13   5   4      541.79     1006.52    393.10 o 
 -11   6   4     1741.45     1929.37    449.98 o 
 -10   6   4      917.37      945.05    366.54 o 
  -9   6   4     2968.80     2807.70    458.31 o 
  -8   6   4    15716.47    15323.44    505.28 o 
  -7   6   4     4089.35     4304.89    248.94 o 
  -6   6   4     1370.61     1554.23    152.21 o 
  -5   6   4     9908.83    10130.72    344.12 o 
  -4   6   4     3887.77     3667.18    191.04 o 
  -3   6   4      107.35       11.86     81.73 o 
  -2   6   4        4.24      -38.95     68.82 o 
  -1   6   4     1932.64     2136.58    115.40 o 
   0   6   4     6877.47     6643.21    205.94 o 
   1   6   4   125885.26   129293.19   3064.82 o 
   2   6   4     2505.99     2551.91    173.80 o 
   3   6   4     3372.00     3502.57    143.84 o 
   4   6   4    34918.20    35212.45    882.71 o 
   5   6   4    12758.31    13343.51    383.53 o 
   6   6   4      928.76      949.40     87.53 o 
   7   6   4     1938.50     1769.71    164.80 o 
   8   6   4       60.20       39.51    159.97 o 
   9   6   4     4886.47     4747.69    306.36 o 
  10   6   4     2085.30     1563.58    223.76 o 
  11   6   4      667.12      713.72    245.94 o 
  12   6   4       52.21      292.33    344.66 o 
  13   6   4       91.62     1243.06    401.49 o 
 -11   7   4      814.16      905.89    424.79 o 
 -10   7   4        3.89     -260.92    361.27 o 
  -9   7   4     2446.36     2300.51    344.58 o 
  -8   7   4       24.91       38.68    258.56 o 
  -7   7   4    11113.63    11907.66    495.68 o 
  -6   7   4      719.14     1117.31    145.85 o 
  -5   7   4      565.43      605.59    125.09 o 
  -4   7   4    46215.06    43951.76   1601.21 o 
  -3   7   4    11355.46    11210.82    342.15 o 
  -2   7   4     3189.35     3328.61    161.01 o 
  -1   7   4    23335.68    24197.77    628.40 o 
   0   7   4    28741.89    28785.00    728.57 o 
   1   7   4     4448.80     5015.85    175.67 o 
   2   7   4    14736.42    15562.43    419.19 o 
   3   7   4    16607.34    18232.63    486.50 o 
   4   7   4       14.63      154.04     92.61 o 
   5   7   4    52623.52    53414.00   1321.50 o 
   6   7   4     1178.14     1203.58    100.58 o 
   7   7   4     1471.51     1764.12    138.56 o 
   8   7   4     5964.84     6001.13    306.54 o 
   9   7   4      231.15      505.41    189.07 o 
  10   7   4      117.44      311.62    211.48 o 
  11   7   4      275.95      454.24    310.81 o 
  12   7   4        8.10      -52.24    344.66 o 
  13   7   4        6.70       -5.19    394.75 o 
 -10   8   4      691.01     1261.29    390.64 o 
  -9   8   4       55.69       55.95    327.45 o 
  -8   8   4    13483.66    13092.78    567.02 o 
  -7   8   4     5900.13     5543.63    356.37 o 
  -6   8   4     2061.76     1755.22    254.62 o 
  -5   8   4    12166.65    11763.84    531.04 o 
  -4   8   4    11284.71    11273.28    362.67 o 
  -3   8   4     6157.42     5775.63    270.02 o 
  -2   8   4     3099.66     3342.88    165.14 o 
  -1   8   4      768.53      681.06     81.69 o 
   0   8   4    12797.30    13113.05    371.71 o 
   1   8   4    65726.81    70878.41   1789.09 o 
   2   8   4     2341.35     2267.01    130.02 o 
   3   8   4     3714.96     3968.69    169.60 o 
   4   8   4    18292.02    18121.03    498.66 o 
   5   8   4     1121.13     1083.53    152.15 o 
   6   8   4     3751.72     3772.23    181.13 o 
   7   8   4       11.39      210.06     95.83 o 
   8   8   4     1537.24     2011.11    189.46 o 
   9   8   4     6381.69     6303.41    341.66 o 
  10   8   4      785.98      688.98    213.54 o 
  11   8   4      210.66      -97.56    312.12 o 
  12   8   4       64.23      148.48    633.30 o 
  13   8   4      518.44     -298.18    402.14 o 
 -10   9   4        0.85      152.52    527.05 o 
  -9   9   4      714.34      596.34    349.40 o 
  -8   9   4      147.54       60.28    250.65 o 
  -7   9   4     6650.76     5800.40    373.39 o 
  -6   9   4     2302.41     2352.00    342.23 o 
  -5   9   4      588.84      370.56    164.21 o 
  -4   9   4    46832.38    44113.22   1129.54 o 
  -3   9   4    26113.14    27406.33    883.72 o 
  -2   9   4      288.12      348.45    113.34 o 
  -1   9   4    15710.69    16198.50    553.24 o 
   0   9   4    24800.79    25156.98    738.74 o 
   1   9   4       16.37      -45.49    117.27 o 
   2   9   4     6698.60     6980.22    377.06 o 
   3   9   4      186.34      238.55     76.08 o 
   4   9   4    18374.20    19566.88    538.10 o 
   5   9   4    14714.98    15319.26    440.56 o 
   6   9   4      744.04      700.48    100.98 o 
   7   9   4     1303.36     1320.82    143.13 o 
   8   9   4     5189.48     5280.04    302.59 o 
   9   9   4     1411.70     1712.83    387.02 o 
  10   9   4       13.33      255.13    282.41 o 
  11   9   4       24.26      403.47    319.16 o 
  12   9   4        3.69      260.28    424.98 o 
  13   9   4        4.25      155.42    416.68 o 
 -10  10   4      188.67      254.98    435.28 o 
  -9  10   4     1730.99     1553.85    386.00 o 
  -8  10   4     8423.73     8203.48    464.42 o 
  -7  10   4     4840.00     4559.67    337.05 o 
  -6  10   4        8.09     -293.17    293.17 o 
  -5  10   4     8875.96     8328.73    430.13 o 
  -4  10   4     5140.66     5118.98    301.17 o 
  -3  10   4    11891.37    10640.08    428.16 o 
  -2  10   4     1482.26     1442.80    150.94 o 
  -1  10   4       81.66       14.80    120.28 o 
   0  10   4    22294.98    22559.11    883.32 o 
   1  10   4    31696.48    33007.50    988.06 o 
   2  10   4      167.10      229.74     84.12 o 
   3  10   4     3494.73     3720.66    180.76 o 
   4  10   4    22282.01    23064.11    625.79 o 
   5  10   4      729.82     1027.83    128.09 o 
   6  10   4      473.64      561.79    108.31 o 
   7  10   4        1.62      105.17    109.19 o 
   8  10   4      475.92      515.66    167.63 o 
   9  10   4     1606.48     1808.71    215.00 o 
  10  10   4       90.24      101.82    306.23 o 
  11  10   4       73.41      260.60    327.69 o 
  12  10   4       74.75     -244.17    363.12 o 
  13  10   4        4.77      756.95    419.44 o 
  -9  11   4     1529.90     1456.26    405.41 o 
  -8  11   4        0.54     -186.78    292.94 o 
  -7  11   4     4919.87     4159.30    349.17 o 
  -6  11   4     1735.47     1792.80    249.30 o 
  -5  11   4       25.57      -99.42    194.21 o 
  -4  11   4    23850.53    22568.71   1546.50 o 
  -3  11   4    10053.94    10353.78    436.29 o 
  -2  11   4      426.47      215.32    141.68 o 
  -1  11   4    10826.36    11325.14    528.51 o 
   0  11   4     3737.65     3676.59    318.60 o 
   1  11   4     1704.60     1720.59    126.59 o 
   2  11   4     8863.24     9828.27    322.32 o 
   3  11   4     3296.34     3253.50    272.42 o 
   4  11   4     3045.00     2995.59    174.52 o 
   5  11   4    16631.27    16818.28    491.65 o 
   6  11   4       94.87      210.14    109.91 o 
   7  11   4     1109.58     1197.99    130.23 o 
   8  11   4      842.73      959.86    180.06 o 
   9  11   4        8.95     -260.91    260.91 o 
  10  11   4        1.04     -360.40    360.40 o 
  11  11   4       27.23      256.38    352.06 o 
  12  11   4       15.83      386.47    510.39 o 
  13  11   4       36.37      412.76    429.04 o 
  -9  12   4     1485.82      449.98    624.97 o 
  -8  12   4     5600.28     5911.99    548.12 o 
  -7  12   4     1968.42     1874.58    345.60 o 
  -6  12   4      164.98      258.52    240.71 o 
  -5  12   4     1804.46     1710.91    227.47 o 
  -4  12   4     2255.32     1932.34    214.34 o 
  -3  12   4     5440.76     5441.72    326.94 o 
  -2  12   4     2561.32     2430.94    240.07 o 
  -1  12   4     1039.74     1082.57    233.56 o 
   0  12   4     9853.92    10428.01    421.72 o 
   1  12   4    24752.91    24896.13    677.23 o 
   2  12   4     1072.22     1037.95    115.00 o 
   3  12   4       19.49      -52.37    100.60 o 
   4  12   4    14966.32    14919.19    517.78 o 
   5  12   4       18.04      180.49    111.43 o 
   6  12   4      850.68      817.72    125.22 o 
   7  12   4      267.74      191.23    127.48 o 
   8  12   4      252.84      380.68    182.71 o 
   9  12   4      571.05      360.40    273.94 o 
  10  12   4      109.05      359.67    368.73 o 
  11  12   4       44.69      163.97    352.61 o 
  12  12   4       24.73      -46.47    391.30 o 
  13  12   4      203.06       60.75    470.81 o 
  -8  13   4      246.04      191.66    587.47 o 
  -7  13   4     1373.40     1391.63    483.17 o 
  -6  13   4      717.88      263.81    258.45 o 
  -5  13   4     4004.93     4070.35    312.03 o 
  -4  13   4    11514.16    11352.27    585.60 o 
  -3  13   4     4685.80     4854.25    312.29 o 
  -2  13   4     2039.01     1995.11    211.79 o 
  -1  13   4     2228.86     2464.27    358.89 o 
   0  13   4     3352.07     3309.43    236.55 o 
   1  13   4     1918.02     2187.76    184.25 o 
   2  13   4     5320.28     5212.45    240.78 o 
   3  13   4       30.56       44.32    113.08 o 
   4  13   4      102.29      135.43    111.90 o 
   5  13   4     8027.49     7476.84    314.52 o 
   6  13   4       40.97      -41.90    124.51 o 
   7  13   4      442.63      558.51    182.16 o 
   8  13   4     1012.52      940.13    270.82 o 
   9  13   4        1.53      178.29    281.01 o 
  10  13   4      250.81      328.45    316.71 o 
  11  13   4      160.10      499.92    350.94 o 
  12  13   4      245.17      822.10    406.28 o 
  -8  14   4     2991.31     2999.84    662.46 o 
  -7  14   4     2280.10     1773.58    404.70 o 
  -6  14   4      113.68      -15.28    274.68 o 
  -5  14   4      911.54     1103.37    252.89 o 
  -4  14   4     1668.00     1748.08    236.76 o 
  -3  14   4     3270.79     3338.57    327.31 o 
  -2  14   4       55.92      209.50    188.05 o 
  -1  14   4     4130.68     4949.13    388.52 o 
   0  14   4     1967.70     2315.63    195.19 o 
   1  14   4      538.20      667.80    152.02 o 
   2  14   4    17209.37    18868.88    667.16 o 
   3  14   4     1120.90     1072.38    135.12 o 
   4  14   4     1218.60     1259.35    217.70 o 
   5  14   4      807.66      738.45    186.11 o 
   6  14   4      964.13      727.71    140.30 o 
   7  14   4        0.03      200.40    215.16 o 
   8  14   4      210.15      236.46    263.27 o 
   9  14   4        9.93     -172.95    296.20 o 
  10  14   4      131.27      130.34    331.00 o 
  11  14   4       37.75      685.28    369.95 o 
  12  14   4        9.47       20.04    423.47 o 
  -7  15   4     1823.36     1578.72    693.71 o 
  -6  15   4     1734.93     1747.64    394.48 o 
  -5  15   4       56.32       25.22    267.55 o 
  -4  15   4     4620.20     4554.82    341.24 o 
  -3  15   4     4125.78     4279.60    321.96 o 
  -2  15   4      709.08      546.03    207.70 o 
  -1  15   4     4633.48     4744.13    321.00 o 
   0  15   4      159.77      173.02    171.09 o 
   1  15   4     3948.37     3791.88    288.30 o 
   2  15   4      357.81      200.06    155.17 o 
   3  15   4     3713.29     3896.97    279.39 o 
   4  15   4       74.83      -94.79    136.67 o 
   5  15   4      157.54      317.13    142.65 o 
   6  15   4     1605.43     1775.77    163.30 o 
   7  15   4        0.29      203.93    188.60 o 
   8  15   4       27.89      254.22    279.29 o 
   9  15   4       16.63      145.45    304.07 o 
  10  15   4      107.86      447.78    379.15 o 
  11  15   4       30.76      450.38    382.15 o 
  12  15   4      323.18      635.12    440.08 o 
  -6  16   4       57.87       86.15    410.34 o 
  -5  16   4       94.64      -44.79    363.58 o 
  -4  16   4     5135.06     4612.49    380.18 o 
  -3  16   4     2068.77     1965.37    278.20 o 
  -2  16   4      859.14     1417.54    233.67 o 
  -1  16   4      311.58      378.45    195.37 o 
   0  16   4     2114.17     2234.63    227.86 o 
   1  16   4     4426.45     4256.27    310.93 o 
   2  16   4     3811.12     3713.77    489.69 o 
   3  16   4     7298.58     7441.26    378.07 o 
   4  16   4      942.83     1119.80    173.68 o 
   5  16   4       99.74      194.19    191.24 o 
   6  16   4        3.09       11.60    183.84 o 
   7  16   4      210.82      219.38    232.10 o 
   8  16   4      191.11      690.15    295.90 o 
   9  16   4       29.35      473.70    314.11 o 
  10  16   4      361.21      123.88    356.42 o 
  11  16   4       10.51      276.74    429.14 o 
  -6  17   4     5370.70     4979.33    519.83 o 
  -5  17   4      181.92      394.18    395.64 o 
  -4  17   4      429.98      -63.17    363.04 o 
  -3  17   4     9561.77     9469.31    501.05 o 
  -2  17   4      105.75       52.32    226.67 o 
  -1  17   4      623.33      699.25    216.06 o 
   0  17   4      997.36      801.38    317.54 o 
   1  17   4       15.50      -83.38    194.27 o 
   2  17   4     5062.10     5136.86    338.83 o 
   3  17   4      282.96      543.75    190.02 o 
   4  17   4      758.07      817.31    183.64 o 
   5  17   4      570.17      679.66    184.09 o 
   6  17   4       37.33      112.29    200.75 o 
   7  17   4       62.11      104.20    293.62 o 
   8  17   4      278.05      143.17    300.24 o 
   9  17   4       33.48      139.19    336.84 o 
  10  17   4       91.94      764.88    378.37 o 
  11  17   4       17.66      549.75    418.08 o 
  -5  18   4      810.42     1825.17    444.23 o 
  -4  18   4     2763.37     1318.60    633.30 o 
  -3  18   4      327.45       97.93    355.17 o 
  -2  18   4     3162.70     3721.66    319.86 o 
  -1  18   4      133.83      184.05    234.87 o 
   0  18   4        2.41      -69.06    222.02 o 
   1  18   4     3195.39     3158.08    312.31 o 
   2  18   4     3266.39     3754.41    473.24 o 
   3  18   4        1.80      355.61    202.65 o 
   4  18   4      668.29      609.24    206.45 o 
   5  18   4        5.82       89.19    245.99 o 
   6  18   4        2.03      354.00    245.59 o 
   7  18   4        0.04      244.94    229.92 o 
   8  18   4       12.62     -177.33    324.93 o 
   9  18   4        4.13     -324.71    357.66 o 
  10  18   4      509.58      565.26    395.64 o 
  -4  19   4      285.23      557.62    427.63 o 
  -3  19   4     5398.99     5121.01    486.90 o 
  -2  19   4      620.72      614.12    770.79 o 
  -1  19   4        7.43      401.60    257.89 o 
   0  19   4      118.81      405.19    243.70 o 
   1  19   4      190.93     -230.98    230.98 o 
   2  19   4       12.79      -79.00    226.31 o 
   3  19   4      627.54      287.53    220.32 o 
   4  19   4      960.77      818.66    218.82 o 
   5  19   4      520.92      209.74    272.90 o 
   6  19   4      205.35     -271.67    271.67 o 
   7  19   4      179.49      132.78    281.68 o 
   8  19   4       15.29     -154.16    462.48 o 
   9  19   4       38.69      209.23    380.75 o 
  10  19   4      151.61       47.83    718.71 o 
  -3  20   4      150.19      238.22    423.51 o 
  -2  20   4     2184.72     2313.58    413.01 o 
  -1  20   4      847.28      782.09    369.40 o 
   0  20   4      136.28       71.24    339.37 o 
   1  20   4     1218.79     1117.52    260.69 o 
   2  20   4      188.95       66.58    247.83 o 
   3  20   4      190.95      237.12    240.74 o 
   4  20   4        3.01     -293.13    293.13 o 
   5  20   4      191.01      287.27    285.36 o 
   6  20   4        5.75      147.21    297.74 o 
   7  20   4       16.81      106.32    305.34 o 
   8  20   4        3.90     -274.99    483.31 o 
   9  20   4       12.10      183.32    541.64 o 
  -1  21   4       60.62       52.86    570.80 o 
   0  21   4      259.43      164.18    375.34 o 
   1  21   4        0.81      176.20    358.39 o 
   2  21   4      245.41      284.34    360.17 o 
   3  21   4        2.23     -159.87    332.76 o 
   4  21   4        1.80     -370.59    454.14 o 
   5  21   4        4.21     -303.27    311.91 o 
   6  21   4      242.93      124.88    326.27 o 
   7  21   4       11.11      362.66    439.56 o 
   8  21   4        7.29      433.31    524.97 o 
   1  22   4      729.85      581.31    389.41 o 
   2  22   4       75.75     -159.27    579.14 o 
   3  22   4      442.86      770.79    545.80 o 
   4  22   4      439.78      -47.19    470.81 o 
   5  22   4      143.74      111.45    593.72 o 
   6  22   4        6.68      440.67    355.91 o 
  -5 -19   5       21.92      395.05    383.45 o 
  -4 -19   5      626.14      565.71    714.54 o 
  -3 -19   5       27.06     -393.30    393.30 o 
  -2 -19   5      855.29      899.73    412.43 o 
  -1 -19   5     1818.47     2079.14    439.54 o 
   0 -19   5     2371.81     3333.47   1037.44 o 
  -6 -18   5     3996.18     4110.00    428.47 o 
  -5 -18   5     2034.61     1797.17    543.72 o 
  -4 -18   5     1231.24     1257.17    966.61 o 
  -3 -18   5     4748.43     5384.21    505.39 o 
  -2 -18   5     1551.53     1454.36    591.63 o 
  -1 -18   5     2849.43     3175.03    403.98 o 
   0 -18   5        1.23        5.47    423.47 o 
   1 -18   5       28.30      860.18    440.67 o 
   2 -18   5        0.28      322.32    457.31 o 
  -8 -17   5      178.01      204.07    353.38 o 
  -7 -17   5     1761.93     1570.80    356.15 o 
  -6 -17   5     6328.80     5704.48   1049.94 o 
  -5 -17   5      248.49      610.55    321.38 o 
  -4 -17   5      317.72      417.23    324.74 o 
  -3 -17   5       91.56      -57.88    491.64 o 
  -2 -17   5      350.40      163.74    393.73 o 
  -1 -17   5      860.15      792.85    352.95 o 
   0 -17   5     4736.59     5348.36    510.76 o 
   1 -17   5      974.64      703.77    395.64 o 
   2 -17   5     1425.28     1600.66    305.44 o 
   3 -17   5     2486.79     2443.38    338.22 o 
   4 -17   5       25.18      198.92    360.84 o 
  -8 -16   5     1529.68     1139.89    670.80 o 
  -7 -16   5      588.39      570.34    408.31 o 
  -6 -16   5     3218.43     2744.94    355.33 o 
  -5 -16   5     6510.93     6746.14    509.45 o 
  -4 -16   5      774.33      855.16    304.32 o 
  -3 -16   5     2655.55     3384.57    443.73 o 
  -2 -16   5     5580.55     5425.33    499.36 o 
  -1 -16   5      182.18      160.81    315.47 o 
   0 -16   5        1.66      263.51    339.89 o 
   1 -16   5       70.81      306.93    258.81 o 
   2 -16   5      114.18      -59.90    279.27 o 
   3 -16   5      853.88      516.92    539.21 o 
   4 -16   5     3055.78     2927.53    355.15 o 
   5 -16   5        2.33     -122.84    354.74 o 
  -9 -15   5     3206.39     2373.28    446.21 o 
  -8 -15   5      483.16      344.46    274.32 o 
  -7 -15   5     1049.80     1063.40    262.34 o 
  -6 -15   5    11715.91    12163.31    684.93 o 
  -5 -15   5     1171.71      966.75    273.47 o 
  -4 -15   5      386.50      166.88    271.67 o 
  -3 -15   5     1573.12     1684.88    408.31 o 
  -2 -15   5     7308.49     6607.28    610.38 o 
  -1 -15   5     6261.60     7575.99   1347.84 o 
   0 -15   5     1303.74     1268.02    227.95 o 
   1 -15   5      734.15      694.87    236.04 o 
   2 -15   5     2462.56     2357.48    345.85 o 
   3 -15   5     3083.61     2806.69    317.17 o 
   4 -15   5       15.22      -58.15    302.00 o 
   5 -15   5      207.66      652.46    326.76 o 
   6 -15   5      294.13      548.73    413.40 o 
 -10 -14   5      508.75      723.66    444.48 o 
  -9 -14   5       20.13     -201.28    395.34 o 
  -8 -14   5     1780.72     1228.49    264.21 o 
  -7 -14   5      416.29      198.01    239.19 o 
  -6 -14   5     4617.28     4463.69    328.00 o 
  -5 -14   5    18595.98    19953.36    936.52 o 
  -4 -14   5      189.15      584.64    259.72 o 
  -3 -14   5     1979.68     2704.50    320.76 o 
  -2 -14   5    26459.40    28196.67   1366.59 o 
  -1 -14   5       53.23      418.13    264.95 o 
   0 -14   5        6.25      -25.31    199.89 o 
   1 -14   5     1609.96     1820.50    239.40 o 
   2 -14   5      111.14      179.84    197.26 o 
   3 -14   5     2923.60     2634.29    340.51 o 
   4 -14   5     1307.42     1102.53    279.98 o 
   5 -14   5       52.89      -35.18    304.47 o 
   6 -14   5      830.32      494.50    500.53 o 
 -10 -13   5     4130.20     4167.39    467.85 o 
  -9 -13   5     3487.35     3042.86    297.31 o 
  -8 -13   5     2285.01     1709.67    513.94 o 
  -7 -13   5      816.96     1043.93    231.92 o 
  -6 -13   5     6506.65     6731.58    408.75 o 
  -5 -13   5        1.04     -133.97    244.68 o 
  -4 -13   5     3102.15     2926.19    319.67 o 
  -3 -13   5     3959.35     3663.76    383.31 o 
  -2 -13   5     2451.28     2279.10    341.65 o 
  -1 -13   5    14886.80    15737.06   1051.86 o 
   0 -13   5      343.96      312.92    201.21 o 
   1 -13   5      684.09      868.70    266.62 o 
   2 -13   5    14205.94    14634.15    668.39 o 
   3 -13   5     1112.19     1466.74    281.88 o 
   4 -13   5        1.22       39.01    255.98 o 
   5 -13   5      866.57      618.20    277.92 o 
   6 -13   5        0.52      138.88    310.33 o 
   7 -13   5       15.99     -176.19    394.48 o 
 -11 -12   5     4574.77     4159.98    493.91 o 
 -10 -12   5      384.56     -204.91    400.43 o 
  -9 -12   5      930.79      967.76    249.87 o 
  -8 -12   5      280.29      306.33    225.88 o 
  -7 -12   5      170.58      258.89    204.96 o 
  -6 -12   5     1439.41     1793.58    230.80 o 
  -5 -12   5    17953.04    16855.01   1053.32 o 
  -4 -12   5     5869.59     5825.52    348.80 o 
  -3 -12   5       66.65       16.64    235.40 o 
  -2 -12   5    13605.53    14305.63    745.79 o 
  -1 -12   5     1947.07     2051.03    192.23 o 
   0 -12   5     3689.33     3672.32    279.64 o 
   1 -12   5     2758.83     3068.13    250.45 o 
   2 -12   5      335.70      227.97    195.45 o 
   3 -12   5     4065.35     4151.89    312.87 o 
   4 -12   5      838.56     1010.58    241.14 o 
   5 -12   5      178.92       19.78    254.77 o 
   6 -12   5     1082.05     1115.92    293.94 o 
   7 -12   5       71.78     -281.30    362.23 o 
   8 -12   5      133.76     -323.99    624.97 o 
 -11 -11   5       31.44       89.21    432.45 o 
 -10 -11   5    10879.09    11284.34    712.67 o 
  -9 -11   5     1365.56     1183.40    246.28 o 
  -8 -11   5      359.18      258.17    310.36 o 
  -7 -11   5     6038.38     6730.69    387.46 o 
  -6 -11   5     7609.98     7709.88    496.39 o 
  -5 -11   5       29.93     -148.57    170.26 o 
  -4 -11   5     5507.88     5171.70    316.47 o 
  -3 -11   5      348.97      174.37    164.69 o 
  -2 -11   5     2892.36     2744.50    200.52 o 
  -1 -11   5     8373.79     8618.36    381.87 o 
   0 -11   5     3071.48     2873.52    236.48 o 
   1 -11   5      759.60      802.42    309.92 o 
   2 -11   5     6315.68     6093.08    341.49 o 
   3 -11   5     2077.60     1591.52    228.12 o 
   4 -11   5      992.69     1047.34    356.11 o 
   5 -11   5       56.23     -158.70    232.62 o 
   6 -11   5       57.02      128.94    254.14 o 
   7 -11   5      131.28       44.13    332.87 o 
   8 -11   5      149.43      266.12    689.55 o 
   9 -11   5      182.32      -83.02    419.19 o 
 -11 -10   5     4409.24     4196.72    508.31 o 
 -10 -10   5       64.54      335.50    370.38 o 
  -9 -10   5     4674.75     4478.91    325.57 o 
  -8 -10   5        5.95      -60.92    199.62 o 
  -7 -10   5     1648.51     1650.30    208.55 o 
  -6 -10   5    11498.83    10876.89    653.46 o 
  -5 -10   5    11524.81    11196.70    465.69 o 
  -4 -10   5       70.77      -16.27    152.57 o 
  -3 -10   5     8793.32     9035.55    398.78 o 
  -2 -10   5     7275.98     7708.02    287.64 o 
  -1 -10   5     2504.50     2661.82    165.41 o 
   0 -10   5       65.18      309.68    228.49 o 
   1 -10   5      268.39      119.35    145.67 o 
   2 -10   5       94.02      101.36    161.17 o 
   3 -10   5     7466.93     6800.80    371.62 o 
   4 -10   5     2590.76     2862.71    284.88 o 
   5 -10   5      108.55      103.19    229.05 o 
   6 -10   5      218.95       61.42    235.85 o 
   7 -10   5     1015.16     1561.70    477.06 o 
   8 -10   5      411.02      776.98    479.14 o 
   9 -10   5      150.65       15.72    390.35 o 
 -11  -9   5      299.87      395.75    414.39 o 
 -10  -9   5    10421.41    10324.20    628.41 o 
  -9  -9   5     6834.42     7301.73    411.99 o 
  -8  -9   5     2687.81     2504.71    239.54 o 
  -7  -9   5     4338.84     4321.08    395.87 o 
  -6  -9   5     7249.56     7545.61    367.78 o 
  -5  -9   5     1189.18     1258.19    168.79 o 
  -4  -9   5     1552.62     1498.05    173.60 o 
  -3  -9   5     2693.36     2814.68    211.79 o 
  -2  -9   5     5928.89     5938.90    237.81 o 
  -1  -9   5     4903.25     4767.54    213.95 o 
   0  -9   5     5514.51     5453.56    283.14 o 
   1  -9   5     4183.61     4484.61    263.83 o 
   2  -9   5     2561.09     2813.20    261.42 o 
   3  -9   5     1068.93     1045.54    172.52 o 
   4  -9   5       74.99       -2.00    176.50 o 
   5  -9   5      303.85      316.20    195.05 o 
   6  -9   5       21.65     -216.33    216.33 o 
   7  -9   5      516.57      405.96    358.31 o 
   8  -9   5        2.67       -6.60    319.56 o 
   9  -9   5       11.93       98.32    416.64 o 
  10  -9   5      477.36      581.84    419.63 o 
 -12  -8   5      107.69      322.29    448.34 o 
 -11  -8   5     1500.22     1874.69    404.95 o 
 -10  -8   5      309.85      796.81    349.31 o 
  -9  -8   5       23.49     -306.33    306.33 o 
  -8  -8   5      919.43     1203.17    199.95 o 
  -7  -8   5      268.14      208.34    162.86 o 
  -6  -8   5     2748.24     3081.53    239.32 o 
  -5  -8   5    25135.64    25238.11    824.44 o 
  -4  -8   5      987.99      811.95    143.20 o 
  -3  -8   5     2820.83     2582.80    195.52 o 
  -2  -8   5    11894.57    12445.46    377.29 o 
  -1  -8   5     2590.76     2662.02    158.15 o 
   0  -8   5      323.86      502.97    117.44 o 
   1  -8   5     2752.61     3249.51    221.43 o 
   2  -8   5       51.37      110.69    134.12 o 
   3  -8   5      568.48      365.18    168.28 o 
   4  -8   5      475.07      175.74    162.20 o 
   5  -8   5     3496.71     3106.01    259.36 o 
   6  -8   5      639.48      897.90    205.60 o 
   7  -8   5       60.62      392.61    268.05 o 
   8  -8   5       98.75      296.23    300.33 o 
   9  -8   5      221.01      -32.55    337.32 o 
  10  -8   5        0.68     -245.82    391.83 o 
 -12  -7   5     2472.64     2188.91    444.30 o 
 -11  -7   5      611.44      956.57    397.11 o 
 -10  -7   5      920.08     1639.45    350.98 o 
  -9  -7   5     8866.18     8703.12    428.65 o 
  -8  -7   5     3274.54     2777.60    233.37 o 
  -7  -7   5      857.76      984.32    169.96 o 
  -6  -7   5    11120.61    11388.75    454.60 o 
  -5  -7   5      750.28      604.77    135.18 o 
  -4  -7   5     5388.67     5071.52    294.38 o 
  -3  -7   5     1009.31     1313.94    139.48 o 
  -2  -7   5      766.34      827.13    115.46 o 
  -1  -7   5    17292.94    18729.85    516.18 o 
   0  -7   5     1935.41     2001.72    272.42 o 
   1  -7   5     9395.64     9941.39    388.71 o 
   2  -7   5      670.40      351.44    124.09 o 
   3  -7   5      110.63      162.39    136.26 o 
   4  -7   5     1363.03     1243.97    169.91 o 
   5  -7   5        1.79       82.43    162.69 o 
   6  -7   5     1065.73     1137.39    195.35 o 
   7  -7   5      548.93      370.89    256.11 o 
   8  -7   5      117.07     -284.29    284.29 o 
   9  -7   5      635.50     1060.80    321.09 o 
  10  -7   5      180.16      373.59    361.80 o 
  11  -7   5      912.37      676.44    470.81 o 
 -12  -6   5      130.14      -58.85    419.84 o 
 -11  -6   5     1282.14      683.60    391.65 o 
 -10  -6   5       30.89       47.45    333.36 o 
  -9  -6   5       57.92      -52.73    289.30 o 
  -8  -6   5     7096.35     6996.89    374.05 o 
  -7  -6   5     5883.40     5934.53    320.26 o 
  -6  -6   5      241.17      255.09    152.44 o 
  -5  -6   5    23640.21    23143.11    753.51 o 
  -4  -6   5     5400.73     5171.24    256.70 o 
  -3  -6   5        4.16       47.76    106.32 o 
  -2  -6   5     2961.44     2856.36    193.04 o 
  -1  -6   5      839.63     1169.80    273.35 o 
   0  -6   5      346.02      287.14    105.24 o 
   1  -6   5      254.42      184.36    102.74 o 
   2  -6   5     1036.96     1181.67    205.62 o 
   3  -6   5      536.47      439.96    125.78 o 
   4  -6   5       81.58      -78.92    134.66 o 
   5  -6   5     2723.22     2721.59    217.91 o 
   6  -6   5     1895.15     1878.61    194.47 o 
   7  -6   5       68.28       64.77    237.15 o 
   8  -6   5      115.76     -104.16    268.10 o 
   9  -6   5      254.22     -493.72    518.72 o 
  10  -6   5      293.66      -41.95    429.14 o 
  11  -6   5      797.28      744.69    398.54 o 
 -12  -5   5     1021.14     1289.22    795.79 o 
 -11  -5   5      775.21      331.42    368.09 o 
 -10  -5   5     4937.65     5610.21    450.50 o 
  -9  -5   5     7110.24     6593.69    681.21 o 
  -8  -5   5     6691.93     6124.51    403.58 o 
  -7  -5   5       76.69      157.33    148.44 o 
  -6  -5   5     5501.15     5077.08    280.69 o 
  -5  -5   5     4590.94     4757.94    256.13 o 
  -4  -5   5    10971.75    11301.77    420.62 o 
  -3  -5   5     7476.17     7665.01    315.05 o 
  -2  -5   5      121.46       13.28     91.25 o 
  -1  -5   5    20152.00    20352.71    595.96 o 
   0  -5   5     8366.70     9376.50    290.33 o 
   1  -5   5     1035.86     1188.65    126.01 o 
   2  -5   5      181.83      137.30    100.09 o 
   3  -5   5       79.94       40.44    111.22 o 
   4  -5   5       50.14      113.30    122.91 o 
   5  -5   5       79.65       51.33    139.82 o 
   6  -5   5      268.95      339.21    246.90 o 
   7  -5   5      126.85      208.54    222.42 o 
   8  -5   5      652.16      731.93    260.72 o 
   9  -5   5      291.26      598.94    297.51 o 
  10  -5   5      125.87     -144.96    664.55 o 
  11  -5   5     1454.34     1733.44    393.17 o 
 -12  -4   5      206.67      585.60    403.83 o 
 -11  -4   5      523.55     1063.18    361.77 o 
 -10  -4   5     1784.23     1631.82    406.23 o 
  -9  -4   5      437.10      530.60    278.03 o 
  -8  -4   5     3278.27     3135.40    268.62 o 
  -7  -4   5     7087.63     6835.14    413.91 o 
  -6  -4   5      287.29      395.06    128.42 o 
  -5  -4   5    10929.36    10454.25    404.07 o 
  -4  -4   5     8804.47     8908.42    351.15 o 
  -3  -4   5     8143.11     8626.32    335.73 o 
  -2  -4   5     5302.00     5786.67    247.59 o 
  -1  -4   5     5679.35     6003.71    202.29 o 
   0  -4   5      608.17      683.79     69.62 o 
   1  -4   5     4700.18     5245.81    205.67 o 
   2  -4   5     1129.89     1232.09    125.45 o 
   3  -4   5       49.40      116.67     99.50 o 
   4  -4   5      250.77      228.60     91.36 o 
   5  -4   5       10.01       83.94    106.61 o 
   6  -4   5     1850.40     1697.98    256.19 o 
   7  -4   5      334.35      390.37    212.06 o 
   8  -4   5      345.19      203.82    393.73 o 
   9  -4   5      752.34      393.96    433.31 o 
  10  -4   5       62.08     -316.62    316.62 o 
  11  -4   5      309.15      758.26    361.48 o 
  12  -4   5      707.60      762.05    417.23 o 
 -12  -3   5     4350.67     4239.18    469.15 o 
 -11  -3   5       34.48      213.25    352.08 o 
 -10  -3   5     3843.79     3821.04    429.14 o 
  -9  -3   5    10660.31    10691.56    581.72 o 
  -8  -3   5     1868.72     2174.56    290.61 o 
  -7  -3   5        1.53      -78.17    157.95 o 
  -6  -3   5      992.57      845.00    144.54 o 
  -5  -3   5     2100.19     2069.08    154.68 o 
  -4  -3   5     4255.45     4344.30    229.34 o 
  -3  -3   5      775.80      967.27    109.39 o 
  -2  -3   5     2190.22     2280.46    144.96 o 
  -1  -3   5      768.38      817.11     89.00 o 
   0  -3   5     2150.40     2197.44    179.71 o 
   1  -3   5     4081.57     4573.95    164.84 o 
   2  -3   5      271.99      527.45     80.70 o 
   3  -3   5       20.62      147.92     74.54 o 
   4  -3   5      713.02      663.48     89.86 o 
   5  -3   5        0.27      209.79     97.89 o 
   6  -3   5      696.26      648.64    121.23 o 
   7  -3   5       43.76      131.17    160.91 o 
   8  -3   5     1352.55     1550.31    200.39 o 
   9  -3   5     1898.00     1892.71    558.30 o 
  10  -3   5      642.72      125.24    303.41 o 
  11  -3   5     1409.87     1454.07    368.12 o 
  12  -3   5     3233.39     3052.01    439.55 o 
 -12  -2   5      128.93      286.40    403.37 o 
 -11  -2   5       89.63     -230.43    358.87 o 
 -10  -2   5     2539.13     2521.76    352.21 o 
  -9  -2   5     1733.36     1753.86    483.31 o 
  -8  -2   5     6671.46     6840.51    453.52 o 
  -7  -2   5      549.42      641.28    159.13 o 
  -6  -2   5      365.30      462.79    115.40 o 
  -5  -2   5    17598.97    17053.70    480.90 o 
  -4  -2   5     9699.22     9885.24    368.82 o 
  -3  -2   5     1037.03     1030.93    112.31 o 
  -2  -2   5     1939.91     2036.36    134.58 o 
  -1  -2   5     1136.71     1199.02     74.57 o 
   0  -2   5     5889.79     6048.55    202.66 o 
   1  -2   5     2790.19     2738.43    119.19 o 
   2  -2   5      354.31      270.21     58.31 o 
   3  -2   5        2.94      149.70     93.81 o 
   4  -2   5      900.56      971.76     93.80 o 
   5  -2   5       17.85        6.08     89.22 o 
   6  -2   5      866.56      871.92    114.72 o 
   7  -2   5     3900.61     3910.66    266.52 o 
   8  -2   5      846.41      976.43    192.99 o 
   9  -2   5      165.25     -155.86    209.60 o 
  10  -2   5       33.94      160.10    406.23 o 
  11  -2   5      836.23      478.28    341.14 o 
  12  -2   5      699.87      943.59    391.30 o 
 -12  -1   5     3776.57     4952.32    511.15 o 
 -11  -1   5       42.65     -351.73    351.73 o 
 -10  -1   5     3537.78     3953.29    375.21 o 
  -9  -1   5     6698.71     6269.15    766.63 o 
  -8  -1   5      778.03      710.56    187.35 o 
  -7  -1   5       12.71     -101.40    135.21 o 
  -6  -1   5     2322.22     2240.61    154.21 o 
  -5  -1   5     2886.22     2896.77    291.67 o 
  -4  -1   5     4885.80     4996.86    198.27 o 
  -3  -1   5        1.89      -30.38     86.13 o 
  -2  -1   5     1534.63     1481.68    108.77 o 
  -1  -1   5     5834.22     6012.34    180.97 o 
   0  -1   5      864.37      848.66     79.38 o 
   1  -1   5      523.17      584.00     56.06 o 
   2  -1   5     2284.75     2490.80    114.53 o 
   3  -1   5     1884.60     2036.36    191.84 o 
   4  -1   5     3024.26     3351.98    220.13 o 
   5  -1   5     1997.40     2092.99    189.24 o 
   6  -1   5       20.78       42.01    144.93 o 
   7  -1   5      231.32      364.38    151.43 o 
   8  -1   5     2676.46     2716.44    216.97 o 
   9  -1   5     2753.98     2638.55    234.83 o 
  10  -1   5      398.28      230.20    228.23 o 
  11  -1   5     1810.03     1748.52    341.65 o 
  12  -1   5     2696.16     2811.69    412.02 o 
 -12   0   5       21.94       85.57    401.75 o 
 -11   0   5      449.26      -10.65    357.22 o 
 -10   0   5      469.88      190.69    303.69 o 
  -9   0   5      253.97      276.86    269.84 o 
  -8   0   5     4001.24     4031.39    280.96 o 
  -7   0   5      134.30      181.23    143.13 o 
  -6   0   5     1541.57     1533.77    134.69 o 
  -5   0   5     7523.92     7637.53    272.99 o 
  -4   0   5     6379.89     6796.53    241.46 o 
  -3   0   5       38.74       63.20     64.91 o 
  -2   0   5     2060.97     2047.40     99.86 o 
  -1   0   5      825.17      919.54    100.43 o 
   0   0   5        1.62      -39.36     39.36 o 
   1   0   5      327.88      357.18     47.85 o 
   2   0   5      643.02      626.68     64.95 o 
   3   0   5        0.59      -26.86     92.61 o 
   4   0   5     5323.11     5022.73    229.70 o 
   5   0   5     4725.21     5214.76    243.04 o 
   6   0   5      231.90       -2.52     87.44 o 
   7   0   5     8696.88     8198.90    422.43 o 
   8   0   5     1367.68     1364.23    243.97 o 
   9   0   5        0.39      -45.69    190.65 o 
  10   0   5       43.94      225.93    298.32 o 
  11   0   5       52.01     -254.65    254.65 o 
  12   0   5     3556.23     3835.61    899.95 o 
  13   0   5     1573.42     2123.36    618.72 o 
 -12   1   5     1898.56     2352.47    421.17 o 
 -11   1   5       16.73     -219.36    356.23 o 
 -10   1   5     3425.72     3636.91    393.23 o 
  -9   1   5     2124.57     2346.59    316.20 o 
  -8   1   5     2072.92     2036.80    244.16 o 
  -7   1   5       97.06      -96.63    138.88 o 
  -6   1   5      445.53      520.52    126.21 o 
  -5   1   5     4146.16     3900.22    260.39 o 
  -4   1   5    10221.02    10381.60    323.38 o 
  -3   1   5        3.72       36.66     94.42 o 
  -2   1   5     6803.05     6602.89    205.17 o 
  -1   1   5     3516.01     3773.98    130.75 o 
   0   1   5    17685.29    17512.45    443.13 o 
   1   1   5     3467.44     3505.03    143.13 o 
   2   1   5     1619.50     1654.76     85.94 o 
   3   1   5     7243.32     7458.27    219.87 o 
   4   1   5     4950.13     5663.21    342.49 o 
   5   1   5      898.21     1026.19    119.95 o 
   6   1   5        5.91      313.39    122.36 o 
   7   1   5      902.08      730.40    150.53 o 
   8   1   5     3213.12     3192.05    315.37 o 
   9   1   5     6855.84     6766.96    365.02 o 
  10   1   5      411.36      337.74    217.77 o 
  11   1   5     4984.47     4740.81    351.71 o 
  12   1   5     9911.23    10604.71    513.65 o 
  13   1   5        3.97      123.97    412.16 o 
 -12   2   5       25.21     -341.00    416.87 o 
 -11   2   5       45.65      -66.60    362.34 o 
 -10   2   5      512.43      958.58    312.92 o 
  -9   2   5        3.40       38.08    271.93 o 
  -8   2   5      849.94      693.66    168.56 o 
  -7   2   5     1570.29     1473.09    160.48 o 
  -6   2   5     1023.69      844.23    127.40 o 
  -5   2   5    10311.37    10545.39    369.24 o 
  -4   2   5       18.61      -36.09     86.76 o 
  -3   2   5     1251.61     1297.06    103.21 o 
  -2   2   5      168.23      123.79     55.28 o 
  -1   2   5     2954.67     2991.78    159.36 o 
   0   2   5     2680.03     2925.73    105.80 o 
   1   2   5     2121.71     1994.40     85.04 o 
   2   2   5     3163.72     3369.33    117.91 o 
   3   2   5     9497.72     9127.50    256.74 o 
   4   2   5     3867.75     3919.25    185.98 o 
   5   2   5     2986.70     3258.21    281.83 o 
   6   2   5     5180.99     4731.38    238.79 o 
   7   2   5     3784.63     3513.23    225.98 o 
   8   2   5     1335.24     1110.90    172.25 o 
   9   2   5      754.52      958.42    196.29 o 
  10   2   5      438.12      694.70    231.04 o 
  11   2   5     1030.17      934.18    249.69 o 
  12   2   5     1226.69     1384.01    286.88 o 
  13   2   5     3597.04     3998.12    365.85 o 
 -11   3   5      364.39      384.40    362.34 o 
 -10   3   5     2501.64     2452.68    341.41 o 
  -9   3   5     1886.82     1665.69    241.63 o 
  -8   3   5      914.51      616.15    171.22 o 
  -7   3   5     2603.22     2763.04    186.30 o 
  -6   3   5     1424.71     1581.08    144.73 o 
  -5   3   5     1920.40     1884.74    136.39 o 
  -4   3   5     1414.00     1499.49    114.76 o 
  -3   3   5      820.79      794.19    140.12 o 
  -2   3   5      113.10      127.99     59.54 o 
  -1   3   5     9782.55    10015.42    273.57 o 
   0   3   5     4812.55     4949.14    184.42 o 
   1   3   5     2760.12     2750.50    150.34 o 
   2   3   5    12159.17    12832.55    386.08 o 
   3   3   5     5756.50     5982.83    185.99 o 
   4   3   5      304.56      281.49     82.15 o 
   5   3   5     1740.62     1702.09    251.92 o 
   6   3   5        0.93      126.40    117.05 o 
   7   3   5     2046.37     1881.22    214.56 o 
   8   3   5     2466.46     2663.58    421.58 o 
   9   3   5    11030.38    10689.75    445.99 o 
  10   3   5     1665.29     1829.82    233.89 o 
  11   3   5      313.19      484.21    243.87 o 
  12   3   5     6980.89     6995.45    476.29 o 
  13   3   5      125.43      138.90    319.84 o 
 -11   4   5        4.12      687.46    520.81 o 
 -10   4   5      716.43      994.36    328.48 o 
  -9   4   5      576.79      449.50    236.14 o 
  -8   4   5      378.32      111.72    173.03 o 
  -7   4   5     2263.27     1883.76    174.39 o 
  -6   4   5      240.16      416.28    129.05 o 
  -5   4   5      457.63      470.70    110.17 o 
  -4   4   5     7704.46     7736.82    269.02 o 
  -3   4   5      140.26      154.47     75.77 o 
  -2   4   5       62.37       89.88     66.11 o 
  -1   4   5    11065.79    11213.74    387.47 o 
   0   4   5       63.81       64.16     54.39 o 
   1   4   5       68.87       97.71     51.16 o 
   2   4   5     9234.65     9641.22    327.75 o 
   3   4   5     4213.36     4179.43    149.60 o 
   4   4   5    12233.19    11357.77    642.24 o 
   5   4   5     7852.87     7925.40    307.77 o 
   6   4   5      507.78      383.61    133.63 o 
   7   4   5    10932.54    10974.95    416.59 o 
   8   4   5     3245.23     2825.60    217.17 o 
   9   4   5      668.54      421.86    240.10 o 
  10   4   5      702.51      624.55    212.80 o 
  11   4   5       41.86       37.99    240.27 o 
  12   4   5       60.44      -94.63    273.88 o 
  13   4   5     3574.56     4095.59   1379.09 o 
 -11   5   5       31.03     -279.15    545.80 o 
 -10   5   5      277.32      254.99    351.31 o 
  -9   5   5     2856.43     2824.81    558.77 o 
  -8   5   5     1308.77     1627.98    188.66 o 
  -7   5   5       46.88       31.23    153.65 o 
  -6   5   5       95.56      -68.12    132.79 o 
  -5   5   5     6301.55     6225.18    283.85 o 
  -4   5   5       90.17      213.31    118.47 o 
  -3   5   5       84.51       49.00     80.75 o 
  -2   5   5     3647.21     3977.99    164.42 o 
  -1   5   5     2378.54     2404.82    159.97 o 
   0   5   5    37689.56    38552.66   1090.30 o 
   1   5   5     1395.09     1554.85    115.08 o 
   2   5   5      570.42      655.13     62.54 o 
   3   5   5       75.65       31.68     52.83 o 
   4   5   5      207.32      315.81     72.16 o 
   5   5   5    13009.18    13514.87    469.16 o 
   6   5   5      186.74      241.30    149.35 o 
   7   5   5     1126.63     1132.55    150.08 o 
   8   5   5     1517.25     1537.25    185.30 o 
   9   5   5     5529.66     5363.75    316.61 o 
  10   5   5     9054.77     9735.30    671.32 o 
  11   5   5      870.59     1029.57    251.40 o 
  12   5   5     4448.90     4482.80    360.34 o 
  13   5   5      913.35     1037.05    390.64 o 
 -11   6   5      856.81     -183.32    558.30 o 
 -10   6   5      713.06      917.31    369.50 o 
  -9   6   5        1.84      -21.04    317.16 o 
  -8   6   5     1007.24     1060.94    208.08 o 
  -7   6   5      449.42      703.86    164.64 o 
  -6   6   5      460.22      356.29    138.35 o 
  -5   6   5       46.03       84.08    124.10 o 
  -4   6   5      303.50      416.43    154.61 o 
  -3   6   5     5008.30     5373.59    208.93 o 
  -2   6   5      192.67      174.43     72.34 o 
  -1   6   5      566.36      606.49     93.14 o 
   0   6   5     1647.67     1736.35    100.18 o 
   1   6   5     3229.45     3426.93    152.75 o 
   2   6   5     8285.73     8515.83    294.67 o 
   3   6   5     2736.30     2993.14    133.25 o 
   4   6   5    35207.83    35623.84    892.74 o 
   5   6   5    15298.97    15817.24    517.36 o 
   6   6   5     1638.93     1652.75    111.44 o 
   7   6   5    11190.39    11234.35    420.12 o 
   8   6   5     1671.88     1735.80    189.44 o 
   9   6   5     1304.87     1337.96    332.05 o 
  10   6   5      358.76      -31.17    286.28 o 
  11   6   5       41.90     -116.63    242.45 o 
  12   6   5       11.28      346.70    391.65 o 
  13   6   5     7678.79     9421.40   1131.19 o 
 -11   7   5      568.53      362.24    614.55 o 
 -10   7   5      132.99      -65.23    369.54 o 
  -9   7   5     1723.68     1689.02    338.13 o 
  -8   7   5     1081.91     1247.58    493.54 o 
  -7   7   5       31.30       28.57    182.82 o 
  -6   7   5      447.34      425.67    145.71 o 
  -5   7   5       41.48      -21.30    122.20 o 
  -4   7   5      174.90      399.83    107.80 o 
  -3   7   5      691.52      898.31     99.13 o 
  -2   7   5     1006.13     1096.51     93.69 o 
  -1   7   5      190.35      240.49     68.36 o 
   0   7   5     7332.98     7382.79    236.38 o 
   1   7   5      510.45      476.56     67.12 o 
   2   7   5     1433.40     1831.24    107.41 o 
   3   7   5     3605.89     3855.09    159.32 o 
   4   7   5    17136.63    17960.52    765.55 o 
   5   7   5     2976.61     2942.03    232.73 o 
   6   7   5      411.28      381.04    146.19 o 
   7   7   5      660.59      862.37    146.10 o 
   8   7   5    13123.83    13498.62    502.93 o 
   9   7   5    15498.38    14810.16    559.40 o 
  10   7   5     1176.36     1094.80    219.18 o 
  11   7   5      826.24      190.80    248.66 o 
  12   7   5     9716.74    10514.06    625.84 o 
  13   7   5     1352.47      938.73    395.59 o 
 -10   8   5      430.81      416.40    398.60 o 
  -9   8   5        3.79      476.80    342.79 o 
  -8   8   5       53.42      -73.47    235.50 o 
  -7   8   5      969.30     1045.26    245.39 o 
  -6   8   5       85.13       41.79    174.40 o 
  -5   8   5      142.32      298.70    130.50 o 
  -4   8   5     1531.32     1531.57    129.30 o 
  -3   8   5      109.88      186.65     96.37 o 
  -2   8   5       14.61       18.02     82.95 o 
  -1   8   5     1054.00     1200.48     93.84 o 
   0   8   5        6.05      -26.04     82.91 o 
   1   8   5        6.06      109.57    101.63 o 
   2   8   5     9146.67     9890.35    301.17 o 
   3   8   5      550.83      717.63     82.39 o 
   4   8   5    11083.95    11157.37    342.78 o 
   5   8   5    20701.78    19897.72    545.14 o 
   6   8   5      368.93      442.49     88.08 o 
   7   8   5     4431.27     4014.08    249.25 o 
   8   8   5     7448.26     7576.60    473.85 o 
   9   8   5     1454.73     1644.00    208.55 o 
  10   8   5     5383.45     5518.99    348.24 o 
  11   8   5      345.68      365.85    408.31 o 
  12   8   5      192.04      531.05    349.11 o 
  13   8   5     7680.07     8199.84    602.90 o 
 -10   9   5       85.76      551.99    411.10 o 
  -9   9   5      577.81      485.92    358.79 o 
  -8   9   5      258.01      361.76    251.32 o 
  -7   9   5       51.74      222.40    218.89 o 
  -6   9   5       27.82      108.72    194.46 o 
  -5   9   5      127.78       85.68    166.65 o 
  -4   9   5      766.55      514.34    120.60 o 
  -3   9   5      133.30      147.27     99.70 o 
  -2   9   5      297.44      190.46     90.06 o 
  -1   9   5     2179.13     2503.32    140.58 o 
   0   9   5     7110.29     7248.96    250.41 o 
   1   9   5     5797.07     5746.55    214.57 o 
   2   9   5     1363.43     1787.79    164.18 o 
   3   9   5     1819.44     2098.13    126.87 o 
   4   9   5     3701.53     3516.75    259.19 o 
   5   9   5     4244.38     4153.68    192.49 o 
   6   9   5     5968.65     6159.62    238.07 o 
   7   9   5        8.58      -22.31    104.64 o 
   8   9   5     4959.17     5011.27    297.00 o 
   9   9   5    20999.31    21261.74    721.67 o 
  10   9   5     7099.02     7648.95    406.36 o 
  11   9   5      487.29      762.31    660.38 o 
  12   9   5     8382.00     8201.50    569.61 o 
  13   9   5      835.28      897.87    793.71 o 
 -10  10   5      303.98      -37.50    649.96 o 
  -9  10   5      159.31      219.50    404.14 o 
  -8  10   5      248.47      594.43    272.44 o 
  -7  10   5      169.09      401.79    238.72 o 
  -6  10   5       21.75     -104.48    203.13 o 
  -5  10   5      710.25      846.78    299.76 o 
  -4  10   5      469.38      568.54    159.42 o 
  -3  10   5      499.07      581.28    146.27 o 
  -2  10   5       47.78      -37.44     98.15 o 
  -1  10   5      187.66      163.23     98.63 o 
   0  10   5      610.38      879.65     99.41 o 
   1  10   5      604.72      450.03     89.36 o 
   2  10   5      641.82      605.74     89.45 o 
   3  10   5     3142.55     3329.56    169.39 o 
   4  10   5    10168.49    10295.18    327.91 o 
   5  10   5    20529.42    21048.97    581.44 o 
   6  10   5     1059.83     1213.58    114.38 o 
   7  10   5     5061.60     4844.71    227.53 o 
   8  10   5     2690.55     2684.02    220.76 o 
   9  10   5     4569.91     4740.03    306.80 o 
  10  10   5     2954.95     3010.73    332.20 o 
  11  10   5       44.21      328.86    323.07 o 
  12  10   5        1.09       93.45    369.31 o 
  13  10   5     8685.55     9319.83    642.17 o 
  -9  11   5       92.46      604.13    604.13 o 
  -8  11   5        1.86      691.05    288.69 o 
  -7  11   5        0.15     -162.76    251.72 o 
  -6  11   5       64.17       93.88    218.40 o 
  -5  11   5       96.35      -96.25    193.47 o 
  -4  11   5       33.58      -30.20    170.80 o 
  -3  11   5      322.19      384.42    174.08 o 
  -2  11   5      202.42      326.66    191.10 o 
  -1  11   5     2525.26     2863.84    203.48 o 
   0  11   5    15319.01    15715.97    459.04 o 
   1  11   5     6691.07     6590.56    247.16 o 
   2  11   5      267.21      387.38     92.87 o 
   3  11   5     6731.45     7197.35    319.33 o 
   4  11   5     4836.33     5077.19    241.86 o 
   5  11   5     4499.73     4345.37    213.34 o 
   6  11   5     3264.09     2950.12    172.37 o 
   7  11   5      626.76      376.27    118.95 o 
   8  11   5    10793.54    10653.16    438.87 o 
   9  11   5     4424.59     4278.72    301.05 o 
  10  11   5     4392.61     4713.99    425.71 o 
  11  11   5      897.22      904.94    427.06 o 
  12  11   5     3840.43     4465.92    747.88 o 
  13  11   5     1831.59     1188.61    424.21 o 
  -9  12   5       29.87     -304.15    641.63 o 
  -8  12   5       55.97      353.93    400.64 o 
  -7  12   5        7.47       17.00    272.85 o 
  -6  12   5      483.74      684.53    235.42 o 
  -5  12   5     1230.94     1348.73    521.18 o 
  -4  12   5        3.54       93.47    187.36 o 
  -3  12   5     1959.92     2159.40    204.73 o 
  -2  12   5       59.84      -84.50    157.88 o 
  -1  12   5     1999.04     2140.00    315.85 o 
   0  12   5     1274.53     1520.32    207.31 o 
   1  12   5     5265.58     5353.18    228.79 o 
   2  12   5     1670.63     1701.47    129.86 o 
   3  12   5     2004.09     2444.86    157.79 o 
   4  12   5    11823.85    11329.49    414.08 o 
   5  12   5    14702.02    14176.90    435.77 o 
   6  12   5      163.18       76.94    114.00 o 
   7  12   5    11807.37    11242.60    386.37 o 
   8  12   5     2510.40     2586.57    277.12 o 
   9  12   5       31.32     -115.15    272.06 o 
  10  12   5      425.03        8.61    307.29 o 
  11  12   5     1903.27     1700.36    358.12 o 
  12  12   5       63.56      631.88    390.15 o 
  13  12   5     5098.06     5334.57    510.64 o 
  -8  13   5      123.94      674.96    599.97 o 
  -7  13   5      578.69      986.07    374.12 o 
  -6  13   5      520.30      557.29    258.61 o 
  -5  13   5      129.98      113.84    227.80 o 
  -4  13   5      161.05      227.23    204.42 o 
  -3  13   5      311.85      235.88    186.37 o 
  -2  13   5     4760.45     4581.94    308.44 o 
  -1  13   5     1273.73     1285.26    200.85 o 
   0  13   5     2647.50     2761.02    226.54 o 
   1  13   5    10131.99    10217.17    604.98 o 
   2  13   5      998.48     1213.23    123.42 o 
   3  13   5     1038.59     1000.46    125.80 o 
   4  13   5    10093.24     9491.97    528.61 o 
   5  13   5     5835.22     6001.82    260.88 o 
   6  13   5      441.93      333.19    212.29 o 
   7  13   5     1008.60     1134.25    146.18 o 
   8  13   5    13928.65    13635.67    529.61 o 
   9  13   5     4412.94     4280.29    458.31 o 
  10  13   5     3649.64     3690.53    616.63 o 
  11  13   5     3263.47     3443.16    479.14 o 
  12  13   5     1788.62     1506.45    410.91 o 
  -8  14   5        0.05      666.63    641.63 o 
  -7  14   5      224.64      352.37    407.65 o 
  -6  14   5      584.69      594.28    362.05 o 
  -5  14   5     4162.46     4306.56    621.01 o 
  -4  14   5      236.69      203.49    223.83 o 
  -3  14   5     2050.20     1783.60    233.99 o 
  -2  14   5      535.13      479.76    208.05 o 
  -1  14   5      668.01      744.18    215.32 o 
   0  14   5      640.38      441.68    158.05 o 
   1  14   5      305.99      217.26    143.82 o 
   2  14   5    14681.99    14025.47    447.85 o 
   3  14   5     5559.32     5588.95    259.11 o 
   4  14   5     2632.47     2837.62    182.01 o 
   5  14   5    24341.55    23886.91    927.92 o 
   6  14   5       10.27       60.65    141.32 o 
   7  14   5     3376.51     3391.51    209.54 o 
   8  14   5     3527.76     2684.25    387.48 o 
   9  14   5       32.18     -133.08    292.92 o 
  10  14   5       14.61     -289.20    331.51 o 
  11  14   5     1031.53      313.63    433.31 o 
  12  14   5     1552.45     1117.34    670.80 o 
  -7  15   5       16.09      253.28    435.76 o 
  -6  15   5       22.75      113.13    385.10 o 
  -5  15   5      127.94      266.39    345.71 o 
  -4  15   5      214.89      342.53    250.00 o 
  -3  15   5       55.61      244.92    225.31 o 
  -2  15   5      132.09       56.82    274.34 o 
  -1  15   5     5317.83     5022.57    345.11 o 
   0  15   5     2785.54     2805.60    235.71 o 
   1  15   5     7693.64     8033.96    473.59 o 
   2  15   5    12936.55    13396.30    530.54 o 
   3  15   5     3281.09     3184.50    201.81 o 
   4  15   5     6588.22     6654.42    291.91 o 
   5  15   5      378.15      406.01    139.57 o 
   6  15   5     7992.99     8317.62    335.47 o 
   7  15   5      301.33      413.95    156.65 o 
   8  15   5     1817.91     1510.28    287.31 o 
   9  15   5     8542.98     8608.38    583.55 o 
  10  15   5     4092.93     4111.66    415.56 o 
  11  15   5      683.50     1160.33    384.05 o 
  12  15   5     1995.25     2441.97    441.80 o 
  -6  16   5      121.96     -319.07    612.47 o 
  -5  16   5       74.61      235.11    370.90 o 
  -4  16   5      871.96      848.19    340.38 o 
  -3  16   5       27.18      105.03    295.80 o 
  -2  16   5      213.87      289.68    221.01 o 
  -1  16   5     1290.43     1215.79    241.77 o 
   0  16   5      269.21      516.98    342.65 o 
   1  16   5     3331.41     3145.70    397.72 o 
   2  16   5     5146.84     5292.77    331.99 o 
   3  16   5     7246.51     7429.32    379.60 o 
   4  16   5      376.11      565.74    174.74 o 
   5  16   5    15539.86    15249.34    505.43 o 
   6  16   5     8403.03     7746.86    336.66 o 
   7  16   5      228.05      -58.57    190.86 o 
   8  16   5     2730.83     2950.13    452.06 o 
   9  16   5     3315.91     3509.62    393.10 o 
  10  16   5     3411.13     2730.09    677.05 o 
  11  16   5      928.02     1031.94    394.25 o 
  -6  17   5       74.79     -169.60    444.40 o 
  -5  17   5       45.31        4.68    392.64 o 
  -4  17   5       39.32      382.04    356.33 o 
  -3  17   5     1937.79     1817.86    337.42 o 
  -2  17   5     2945.82     2754.93    273.06 o 
  -1  17   5      562.86      390.72    211.63 o 
   0  17   5     5077.70     4458.20    341.98 o 
   1  17   5     2267.32     2967.06    558.91 o 
   2  17   5       55.91      572.71    326.57 o 
   3  17   5       90.30     -126.02    230.04 o 
   4  17   5     3316.53     3302.22    259.34 o 
   5  17   5       48.99        5.52    176.33 o 
   6  17   5     8246.45     8056.29    550.26 o 
   7  17   5     2974.16     2834.71    255.19 o 
   8  17   5      796.32     1133.18    313.01 o 
   9  17   5     5298.60     4787.31    455.17 o 
  10  17   5     8348.55     7276.96    585.31 o 
  11  17   5      135.54      517.14    417.57 o 
  -5  18   5      111.07     -237.49    436.60 o 
  -4  18   5     1103.59     1007.72    394.41 o 
  -3  18   5     3945.73     3485.94    409.22 o 
  -2  18   5        9.08     -221.60    330.25 o 
  -1  18   5       82.40      -60.79    302.97 o 
   0  18   5     1341.78     1196.23    271.15 o 
   1  18   5     3072.86     3230.23    328.29 o 
   2  18   5     7311.67     7724.45    426.33 o 
   3  18   5     1866.14     2296.22    467.57 o 
   4  18   5     2800.33     3158.51    258.22 o 
   5  18   5    14124.28    14448.48    589.41 o 
   6  18   5     6408.00     5811.73    437.31 o 
   7  18   5      107.98      137.00    223.27 o 
   8  18   5     1394.57      994.59    337.96 o 
   9  18   5     2417.46     2485.86   1197.85 o 
  10  18   5     1001.46      734.61    390.21 o 
  11  18   5     2711.67     2127.21    483.31 o 
  -4  19   5      524.29     1202.77    439.54 o 
  -3  19   5      861.51     1459.00    398.05 o 
  -2  19   5     4293.53     4266.02    664.55 o 
  -1  19   5       80.47     -154.03    329.02 o 
   0  19   5     2899.80     3073.52    410.39 o 
   1  19   5     8290.94     8608.16    670.80 o 
   2  19   5      340.29      311.11    223.43 o 
   3  19   5       71.12       70.13    220.09 o 
   4  19   5     2471.28     2874.50    258.39 o 
   5  19   5      399.95      220.45    266.32 o 
   6  19   5     4245.11     4132.17    385.81 o 
   7  19   5     1367.64      732.73    297.90 o 
   8  19   5      247.27      499.92    443.73 o 
   9  19   5     3666.55     3625.56    419.81 o 
  10  19   5     7678.06     7303.42   1833.23 o 
  -3  20   5     3229.19     1871.22    432.42 o 
  -2  20   5        0.19     -167.10    384.32 o 
  -1  20   5      178.32      -52.04    357.37 o 
   0  20   5     1499.16     1590.87    355.06 o 
   1  20   5     1489.39     1652.14    539.55 o 
   2  20   5     7987.81     8081.06    541.65 o 
   3  20   5      728.52      624.01    293.40 o 
   4  20   5     1908.71     1694.79    267.34 o 
   5  20   5    11453.80    12033.21    692.46 o 
   6  20   5     1016.02      688.05    291.79 o 
   7  20   5      109.11        3.84    297.74 o 
   8  20   5     1964.90     1279.10    504.14 o 
   9  20   5       88.17     -441.64    541.64 o 
  -2  21   5     2763.35     2019.74    455.56 o 
  -1  21   5      121.08      159.37    460.39 o 
   0  21   5     1475.76     1574.53    456.23 o 
   1  21   5     7443.79     8002.29    598.39 o 
   2  21   5       86.16      138.99    340.49 o 
   3  21   5      542.21      929.55    327.30 o 
   4  21   5     3786.75     3685.14    393.78 o 
   5  21   5      204.35       56.25    318.18 o 
   6  21   5     6783.11     6129.89    525.36 o 
   7  21   5        5.61      540.25    329.23 o 
   8  21   5     1276.19     1024.94    529.14 o 
   0  22   5       67.85     -190.91    462.48 o 
   1  22   5      554.37      421.35    381.36 o 
   2  22   5     4018.81     4454.97    556.22 o 
   3  22   5      857.75      895.61    353.90 o 
   4  22   5        1.98       20.83    504.14 o 
   5  22   5    12183.99    10876.46    924.95 o 
   6  22   5      850.90     1005.81    346.30 o 
   7  22   5      738.51      946.77    369.95 o 
  -3 -19   6      125.18      162.96    418.32 o 
  -2 -19   6       65.30     -429.65    429.65 o 
  -6 -18   6      132.52      -65.40    384.39 o 
  -5 -18   6        3.66     -199.91    372.91 o 
  -4 -18   6       31.14     -176.89    378.16 o 
  -3 -18   6      139.53      412.27    381.51 o 
  -2 -18   6      475.40      321.73    841.62 o 
  -1 -18   6       65.44      -69.08    407.48 o 
   0 -18   6      828.24      852.20    415.44 o 
   1 -18   6       74.07     -465.99    465.99 o 
  -7 -17   6       49.04      258.39    356.34 o 
  -6 -17   6      357.54      471.74    353.53 o 
  -5 -17   6      127.14      321.66    338.66 o 
  -4 -17   6        2.04      221.53    344.09 o 
  -3 -17   6      233.18      285.25    348.88 o 
  -2 -17   6       89.86     -354.92    354.92 o 
  -1 -17   6        4.93      267.09    361.48 o 
   0 -17   6        4.97     -240.61    487.47 o 
   1 -17   6      190.61      899.14    425.32 o 
   2 -17   6       11.58      427.90    437.25 o 
   3 -17   6     4682.60     5089.86    430.84 o 
  -8 -16   6        9.29       32.07    347.36 o 
  -7 -16   6       28.88     -395.81    472.89 o 
  -6 -16   6      109.28      262.45    322.23 o 
  -5 -16   6       11.04      -29.17    441.64 o 
  -4 -16   6      370.72      832.94    317.16 o 
  -3 -16   6        0.09       52.88    309.55 o 
  -2 -16   6     1038.99     1207.66    334.37 o 
  -1 -16   6      661.15      386.06    364.56 o 
   0 -16   6      995.47      840.57    368.73 o 
   1 -16   6        9.45      168.96    376.65 o 
   2 -16   6     2539.11     2565.62    309.25 o 
   3 -16   6      972.64      907.13    355.77 o 
   4 -16   6      872.12      515.52    343.49 o 
  -9 -15   6      706.15      717.79    314.31 o 
  -8 -15   6       42.09      227.32    384.53 o 
  -7 -15   6       94.65      169.85    301.32 o 
  -6 -15   6        0.05       99.19    443.73 o 
  -5 -15   6       37.55      241.55    333.32 o 
  -4 -15   6        1.62       69.82    290.55 o 
  -3 -15   6      224.66       92.98    292.24 o 
  -2 -15   6        1.72      787.05    329.15 o 
  -1 -15   6       75.66      188.03    368.73 o 
   0 -15   6      152.56     -113.72    323.86 o 
   1 -15   6      151.41      295.55    249.76 o 
   2 -15   6       76.56      127.63    262.64 o 
   3 -15   6     6227.84     6096.02    458.89 o 
   4 -15   6     2192.16     2365.37    332.38 o 
   5 -15   6       38.18      260.28    341.47 o 
  -9 -14   6       96.87      561.33    292.45 o 
  -8 -14   6        6.24      250.15    270.29 o 
  -7 -14   6       24.34     -122.30    248.69 o 
  -6 -14   6       84.36      561.43    374.40 o 
  -5 -14   6      279.15      493.56    265.73 o 
  -4 -14   6      615.34      790.36    270.50 o 
  -3 -14   6        2.71      143.94    273.56 o 
  -2 -14   6     3215.39     3254.66    358.85 o 
  -1 -14   6      669.98      447.04    277.84 o 
   0 -14   6     1141.77     1625.90    306.66 o 
   1 -14   6     2189.32     1986.84    250.95 o 
   2 -14   6     3720.49     4260.19    631.94 o 
   3 -14   6      522.33      441.52    266.92 o 
   4 -14   6     1398.69     1373.17    294.51 o 
   5 -14   6      257.97      513.89    318.35 o 
   6 -14   6      206.81      447.36    392.67 o 
 -10 -13   6      263.77      151.27    446.48 o 
  -9 -13   6      156.79      291.10    273.27 o 
  -8 -13   6      311.25      213.38    256.62 o 
  -7 -13   6        0.36      273.55    571.21 o 
  -6 -13   6      306.77      254.39    220.29 o 
  -5 -13   6       51.64      277.41    260.81 o 
  -4 -13   6       50.27      275.51    244.91 o 
  -3 -13   6     2331.88     2629.44    323.43 o 
  -2 -13   6      541.21      843.70    456.23 o 
  -1 -13   6      353.06      595.82    259.21 o 
   0 -13   6        8.89       58.74    272.12 o 
   1 -13   6      721.70      607.15    212.78 o 
   2 -13   6     3741.91     3129.73    287.36 o 
   3 -13   6     7559.28     7960.51    436.38 o 
   4 -13   6     1976.54     1316.14    280.76 o 
   5 -13   6     2005.68     2066.67    362.40 o 
   6 -13   6     6719.20     5961.57    438.88 o 
   7 -13   6      647.99      979.88    398.54 o 
 -10 -12   6       13.19     -376.23    421.18 o 
  -9 -12   6      305.64      496.43    268.93 o 
  -8 -12   6      227.77      -66.32    236.57 o 
  -7 -12   6       30.68       21.02    216.52 o 
  -6 -12   6      114.23       64.15    253.96 o 
  -5 -12   6       32.97      219.47    250.74 o 
  -4 -12   6     3441.96     3364.28    255.27 o 
  -3 -12   6     1773.88     1658.02    260.42 o 
  -2 -12   6     5287.95     5582.07    527.06 o 
  -1 -12   6     3772.63     3585.86    349.66 o 
   0 -12   6      396.22      418.47    180.42 o 
   1 -12   6     1995.24     2436.63    237.58 o 
   2 -12   6     9239.98    10374.17    473.74 o 
   3 -12   6      533.38      288.87    219.91 o 
   4 -12   6      753.85     1083.70    254.84 o 
   5 -12   6     2071.71     2352.22    294.90 o 
   6 -12   6     2000.11     1826.71    312.21 o 
   7 -12   6     2911.80     3360.33    687.46 o 
   8 -12   6     1597.71     1196.11    419.44 o 
 -11 -11   6      503.20       47.10    464.56 o 
 -10 -11   6       78.77       59.41    405.43 o 
  -9 -11   6       54.52      376.21    252.35 o 
  -8 -11   6       61.17     -302.23    302.23 o 
  -7 -11   6      722.71      511.16    208.99 o 
  -6 -11   6      436.15      474.33    195.92 o 
  -5 -11   6     1070.74     1176.07    198.06 o 
  -4 -11   6      621.08      450.27    176.51 o 
  -3 -11   6     1097.46     1463.72    217.34 o 
  -2 -11   6      233.86      359.28    216.52 o 
  -1 -11   6      248.61      175.32    162.12 o 
   0 -11   6     1224.64     1058.98    213.27 o 
   1 -11   6      813.29      985.68    175.68 o 
   2 -11   6     4401.62     4982.39    356.32 o 
   3 -11   6    15164.76    15007.92    608.03 o 
   4 -11   6       10.04      199.99    222.20 o 
   5 -11   6     2143.06     2084.86    416.98 o 
   6 -11   6     7647.72     7215.46    439.63 o 
   7 -11   6      438.40      969.09    529.14 o 
   8 -11   6       35.10     -137.62    397.90 o 
 -11 -10   6        8.36     -224.67    441.45 o 
 -10 -10   6      533.95      769.75    574.97 o 
  -9 -10   6      182.02      169.73    240.17 o 
  -8 -10   6     1189.06      981.05    216.66 o 
  -7 -10   6        5.08     -195.26    195.26 o 
  -6 -10   6       84.02      216.49    179.60 o 
  -5 -10   6     2195.55     1916.42    200.89 o 
  -4 -10   6     2732.49     2762.01    229.27 o 
  -3 -10   6     1373.68     1296.44    242.72 o 
  -2 -10   6     9572.92     9816.15    753.22 o 
  -1 -10   6     3105.57     3187.41    230.45 o 
   0 -10   6     3029.43     3740.32    251.86 o 
   1 -10   6     2675.85     2449.49    221.73 o 
   2 -10   6     3296.64     4128.42    453.58 o 
   3 -10   6       80.68       88.12    189.68 o 
   4 -10   6     5799.67     5658.13    357.48 o 
   5 -10   6      171.25      -58.15    223.21 o 
   6 -10   6     2843.69     2620.96    385.02 o 
   7 -10   6     5591.97     5337.85   1289.51 o 
   8 -10   6     1141.77     1038.79    360.89 o 
   9 -10   6     2048.31     2404.77    466.64 o 
 -11  -9   6      290.84      365.14    423.45 o 
 -10  -9   6       13.29      -97.57    376.40 o 
  -9  -9   6      217.31      769.12    351.18 o 
  -8  -9   6      448.60      435.30    203.76 o 
  -7  -9   6     1187.47     1052.30    215.62 o 
  -6  -9   6     2651.07     3138.61    377.41 o 
  -5  -9   6      551.19      537.18    158.38 o 
  -4  -9   6      640.88      652.23    161.08 o 
  -3  -9   6     7672.97     8158.27    353.36 o 
  -2  -9   6        9.97      196.58    114.86 o 
  -1  -9   6        6.92      125.15    104.32 o 
   0  -9   6      864.18      875.60    140.23 o 
   1  -9   6     3919.86     3921.29    262.73 o 
   2  -9   6      916.52      882.61    162.48 o 
   3  -9   6    10357.94    10330.20    505.38 o 
   4  -9   6     6111.29     5303.77    336.70 o 
   5  -9   6     1753.55     1622.91    220.59 o 
   6  -9   6    12935.99    12023.71    550.45 o 
   7  -9   6     1018.33      858.33    298.76 o 
   8  -9   6      122.20      101.13    334.37 o 
   9  -9   6      179.05      629.78    376.97 o 
 -11  -8   6       74.84      615.27    554.14 o 
 -10  -8   6        0.58       89.55    361.28 o 
  -9  -8   6      211.60      347.81    244.22 o 
  -8  -8   6       98.52       46.16    197.66 o 
  -7  -8   6      532.46      458.31    177.07 o 
  -6  -8   6      466.35      428.88    166.02 o 
  -5  -8   6      951.64     1000.92    156.67 o 
  -4  -8   6       31.90       51.72    140.98 o 
  -3  -8   6     1765.49     2092.41    169.41 o 
  -2  -8   6    16603.42    16581.36    482.01 o 
  -1  -8   6    11780.64    12424.90    433.43 o 
   0  -8   6     8025.13     8815.84    305.25 o 
   1  -8   6      961.28      652.43    179.13 o 
   2  -8   6     1387.73     1459.25    167.52 o 
   3  -8   6     4382.14     4316.35    277.87 o 
   4  -8   6     4311.93     3990.93    286.02 o 
   5  -8   6      739.22      395.48    195.18 o 
   6  -8   6       33.16     -138.98    212.73 o 
   7  -8   6    19042.94    19491.09    895.61 o 
   8  -8   6     3807.99     3859.26    394.75 o 
   9  -8   6     1223.50     1175.69    351.61 o 
  10  -8   6     3798.05     3796.51    443.13 o 
 -12  -7   6      703.72      698.90    454.32 o 
 -11  -7   6       34.75      365.43   1322.85 o 
 -10  -7   6       17.44     -190.84    354.37 o 
  -9  -7   6      171.55      -88.74    234.78 o 
  -8  -7   6      321.94      388.22    191.86 o 
  -7  -7   6      359.19      501.07    171.39 o 
  -6  -7   6      398.23      368.33    151.56 o 
  -5  -7   6     3995.34     3902.77    324.78 o 
  -4  -7   6      476.17      444.94    130.49 o 
  -3  -7   6     4032.45     4586.92    254.56 o 
  -2  -7   6       20.74      -65.60     85.94 o 
  -1  -7   6        4.58       63.12     87.84 o 
   0  -7   6      693.00      707.31     99.03 o 
   1  -7   6     2628.45     2929.48    332.80 o 
   2  -7   6     1406.57     1484.86    306.02 o 
   3  -7   6     5863.71     5550.13    341.85 o 
   4  -7   6    30128.85    28523.25    942.58 o 
   5  -7   6     2874.36     2897.28    235.42 o 
   6  -7   6     2680.02     3311.16    311.03 o 
   7  -7   6     4405.94     4135.73    380.49 o 
   8  -7   6       76.70      -28.59    362.48 o 
   9  -7   6      513.69      869.10    326.86 o 
  10  -7   6      178.81      457.85    379.15 o 
 -12  -6   6       17.11      699.31    570.80 o 
 -11  -6   6       72.53      601.83    388.36 o 
 -10  -6   6      288.83     -278.27    338.16 o 
  -9  -6   6      741.97      665.69    230.13 o 
  -8  -6   6       56.31      -29.61    201.93 o 
  -7  -6   6     2434.64     2125.10    201.61 o 
  -6  -6   6     1670.52     1719.62    174.75 o 
  -5  -6   6     2306.61     2128.57    261.11 o 
  -4  -6   6    11969.36    11705.48    443.33 o 
  -3  -6   6        0.95      144.46    112.11 o 
  -2  -6   6    15444.32    15368.50    522.67 o 
  -1  -6   6    18071.35    18407.86    506.54 o 
   0  -6   6     3231.71     3510.69    188.83 o 
   1  -6   6    15514.63    16529.98    565.03 o 
   2  -6   6     6028.72     6176.61    290.00 o 
   3  -6   6     9255.83     9302.24    384.03 o 
   4  -6   6     1117.04     1140.91    156.25 o 
   5  -6   6    14578.42    13879.01    534.12 o 
   6  -6   6      710.10      684.58    181.14 o 
   7  -6   6     3033.31     3010.54    352.06 o 
   8  -6   6    13416.25    12862.73    661.28 o 
   9  -6   6     3142.42     3319.38    362.23 o 
  10  -6   6      168.38       45.76    354.27 o 
  11  -6   6     3757.54     4467.54    474.97 o 
 -12  -5   6      109.19     -243.70    424.41 o 
 -11  -5   6      879.51     1123.40    427.06 o 
 -10  -5   6      260.61      106.33    331.34 o 
  -9  -5   6       83.55      348.04    223.06 o 
  -8  -5   6      515.66      343.97    195.39 o 
  -7  -5   6      891.68      783.81    143.35 o 
  -6  -5   6      669.14      899.84    160.05 o 
  -5  -5   6    11741.26    11580.44    440.00 o 
  -4  -5   6     1103.39     1107.55    151.06 o 
  -3  -5   6     1313.38     1481.96    139.63 o 
  -2  -5   6    18762.59    18831.46    613.95 o 
  -1  -5   6     7821.17     8409.05    268.62 o 
   0  -5   6     9068.07     8928.41    286.37 o 
   1  -5   6     2745.07     3167.12    221.91 o 
   2  -5   6     9286.63     9500.67    584.59 o 
   3  -5   6    28376.77    27006.01    866.44 o 
   4  -5   6    28843.05    27178.34    878.56 o 
   5  -5   6      243.64      122.76    144.06 o 
   6  -5   6     1172.69     1456.99    181.81 o 
   7  -5   6     7488.35     7201.84    456.62 o 
   8  -5   6     1034.53      575.82    260.72 o 
   9  -5   6     3099.14     2920.96    356.42 o 
  10  -5   6      148.32      313.10    336.86 o 
  11  -5   6        3.38      479.41    506.22 o 
 -12  -4   6      235.65      934.77    423.94 o 
 -11  -4   6      557.25      288.00    374.29 o 
 -10  -4   6      305.01      580.77    447.89 o 
  -9  -4   6     2174.28     2194.92    249.48 o 
  -8  -4   6        4.98      -82.99    190.04 o 
  -7  -4   6       32.69     -168.00    168.00 o 
  -6  -4   6      614.73      429.89    137.88 o 
  -5  -4   6      206.02      244.99    121.25 o 
  -4  -4   6    21172.04    20856.21    681.49 o 
  -3  -4   6        5.94      -99.03     99.03 o 
  -2  -4   6    12211.82    12343.03    428.32 o 
  -1  -4   6    95436.90    96452.23   2311.07 o 
   0  -4   6     7146.47     7023.47    237.33 o 
   1  -4   6        0.41       69.82     76.23 o 
   2  -4   6    15233.67    14412.67    407.27 o 
   3  -4   6    12094.30    11813.25    320.24 o 
   4  -4   6    14778.78    14676.86    426.89 o 
   5  -4   6      998.55     1088.55    123.00 o 
   6  -4   6        1.22        9.19    224.31 o 
   7  -4   6    17898.14    18736.28    842.59 o 
   8  -4   6     9012.48    10021.01    565.29 o 
   9  -4   6     2795.26     2561.85    316.71 o 
  10  -4   6      111.76     -307.10    317.81 o 
  11  -4   6     3305.64     4182.08    920.78 o 
 -12  -3   6       46.80      716.51    423.51 o 
 -11  -3   6      187.19       29.07    369.97 o 
 -10  -3   6        3.08      -79.09    321.16 o 
  -9  -3   6     2205.53     2057.32    242.38 o 
  -8  -3   6      277.88      233.54    351.52 o 
  -7  -3   6     2051.56     2030.58    257.65 o 
  -6  -3   6     4445.11     4367.58    265.85 o 
  -5  -3   6    11515.64    11417.20    430.41 o 
  -4  -3   6     5356.14     5946.04    278.24 o 
  -3  -3   6     6107.79     6617.79    273.38 o 
  -2  -3   6    25501.48    25063.60    764.74 o 
  -1  -3   6       95.29      291.01     64.95 o 
   0  -3   6    26509.99    25900.36    666.40 o 
   1  -3   6    11354.54    11766.54    340.63 o 
   2  -3   6        2.15       89.48     94.42 o 
   3  -3   6    54651.06    53520.90   1312.36 o 
   4  -3   6    35306.56    34588.97    928.76 o 
   5  -3   6     1478.69     1795.87    241.15 o 
   6  -3   6    15190.36    14328.54    440.75 o 
   7  -3   6     8048.83     7346.83    416.71 o 
   8  -3   6      287.59      512.30    439.56 o 
   9  -3   6     1132.30     1078.56    278.40 o 
  10  -3   6        8.39     -120.95    308.96 o 
  11  -3   6      513.55      360.47    356.85 o 
  12  -3   6     3659.99     2784.94    429.91 o 
 -12  -2   6       52.15       72.36    464.56 o 
 -11  -2   6       79.46     -111.14    368.85 o 
 -10  -2   6     2097.42     2419.82    355.06 o 
  -9  -2   6     2150.30     2116.94    244.83 o 
  -8  -2   6      586.07      692.21    226.01 o 
  -7  -2   6      558.18      689.04    180.09 o 
  -6  -2   6     2034.90     2229.49    235.58 o 
  -5  -2   6      847.86     1037.63    137.43 o 
  -4  -2   6    26766.99    27346.64    844.24 o 
  -3  -2   6      602.23      636.73    104.16 o 
  -2  -2   6     1757.17     1495.21    120.97 o 
  -1  -2   6    56831.45    55565.05   1347.18 o 
   0  -2   6    19622.79    19057.09    496.71 o 
   1  -2   6      279.44      274.50     61.97 o 
   2  -2   6     4161.46     4188.79    168.82 o 
   3  -2   6    21911.31    19440.31    519.48 o 
   4  -2   6    31322.74    31061.81    797.68 o 
   5  -2   6     1941.48     1989.80    177.41 o 
   6  -2   6     3398.39     3347.88    299.48 o 
   7  -2   6    21693.03    20814.42    681.49 o 
   8  -2   6    13351.68    13056.91    503.93 o 
   9  -2   6      272.16      439.36    209.21 o 
  10  -2   6     2328.10     2380.47    537.47 o 
  11  -2   6     5838.56     5805.40    495.89 o 
  12  -2   6      248.32      108.28    390.64 o 
 -12  -1   6      147.08      395.58    415.93 o 
 -11  -1   6       25.92      387.23    364.23 o 
 -10  -1   6      209.98      131.81    316.72 o 
  -9  -1   6     2012.58     2082.45    316.45 o 
  -8  -1   6      595.89      776.43    373.52 o 
  -7  -1   6     1830.07     1781.26    193.48 o 
  -6  -1   6     5423.78     4938.52    234.74 o 
  -5  -1   6    19037.99    18602.03    523.17 o 
  -4  -1   6      926.25      964.87    122.81 o 
  -3  -1   6      501.70      607.02    195.12 o 
  -2  -1   6     3270.04     3331.06    343.23 o 
  -1  -1   6      358.31      520.59     56.72 o 
   0  -1   6    34224.11    34359.81    850.40 o 
   1  -1   6    24133.37    24162.31    611.87 o 
   2  -1   6     2881.15     2753.07    129.65 o 
   3  -1   6    38247.16    36628.54    910.54 o 
   4  -1   6    74574.21    70596.53   1979.46 o 
   5  -1   6       31.88      -79.46     85.51 o 
   6  -1   6     7103.21     6291.03    356.70 o 
   7  -1   6    17720.24    17810.74    609.65 o 
   8  -1   6      714.16      960.96    184.28 o 
   9  -1   6      165.10      247.28    200.36 o 
  10  -1   6       38.78      643.25    472.74 o 
  11  -1   6     2802.00     2803.73    387.83 o 
  12  -1   6     1708.34     2659.90    527.05 o 
 -12   0   6      405.08      580.29    414.90 o 
 -11   0   6       70.22     -311.23    366.07 o 
 -10   0   6     1751.00     1787.02    329.23 o 
  -9   0   6     4208.47     4890.22    405.02 o 
  -8   0   6     2183.60     2504.25    265.10 o 
  -7   0   6     1225.14     1504.29    258.05 o 
  -6   0   6     1563.97     1412.72    202.15 o 
  -5   0   6    11875.78    12005.63    372.43 o 
  -4   0   6    18262.68    18440.42    507.33 o 
  -3   0   6      114.49       72.67     70.88 o 
  -2   0   6    10011.49     9413.42    274.37 o 
  -1   0   6    18232.70    17227.02    445.44 o 
   0   0   6    25786.67    26451.04    660.53 o 
   1   0   6     9853.87     9896.51    274.55 o 
   2   0   6     1228.84     1329.23     81.05 o 
   3   0   6    31573.09    31844.26    910.22 o 
   4   0   6     7330.07     7275.23    454.54 o 
   5   0   6    17182.54    16160.62    452.63 o 
   6   0   6      439.76      581.63    174.40 o 
   7   0   6    15248.94    15342.79    537.78 o 
   8   0   6    13763.80    14165.88    531.12 o 
   9   0   6      590.66      799.38    200.80 o 
  10   0   6     3047.46     3020.62    268.12 o 
  11   0   6     3077.56     3688.62    317.87 o 
  12   0   6      302.54      452.22    489.56 o 
  13   0   6       26.06      430.17    428.20 o 
 -12   1   6       18.91      439.28    574.97 o 
 -11   1   6       12.44      605.87    367.95 o 
 -10   1   6        0.82     -159.31    317.16 o 
  -9   1   6     2348.69     2410.13    322.11 o 
  -8   1   6     6439.29     6977.14    541.70 o 
  -7   1   6     4983.08     4599.67    327.15 o 
  -6   1   6     9224.43     9490.83    335.18 o 
  -5   1   6    21106.48    21149.26    701.80 o 
  -4   1   6     1381.78     1661.78    129.90 o 
  -3   1   6      308.10      378.37     77.36 o 
  -2   1   6    39113.80    39222.23    966.40 o 
  -1   1   6     4693.01     4375.58    148.83 o 
   0   1   6    15800.24    15728.44    406.38 o 
   1   1   6    14369.66    14951.63    448.26 o 
   2   1   6    31655.49    32104.99    792.41 o 
   3   1   6    21871.40    21691.14    556.48 o 
   4   1   6    24463.94    22584.74    587.81 o 
   5   1   6     7958.85     8356.50    327.67 o 
   6   1   6     1247.64     1374.50    191.40 o 
   7   1   6    17792.76    18289.02    608.20 o 
   8   1   6        0.25      241.85    169.14 o 
   9   1   6     2419.66     2280.83    246.07 o 
  10   1   6        6.81     -149.58    382.11 o 
  11   1   6     1298.07     1238.13    253.21 o 
  12   1   6     1602.70     1227.93    293.89 o 
  13   1   6       97.87     -413.87    413.87 o 
 -11   2   6     2124.27     2500.41    416.64 o 
 -10   2   6      129.37       64.36    322.11 o 
  -9   2   6      775.52      619.13    487.47 o 
  -8   2   6       86.39      -44.66    169.31 o 
  -7   2   6      137.38      106.74    147.86 o 
  -6   2   6      299.03      262.15    127.65 o 
  -5   2   6      269.62      301.15    115.46 o 
  -4   2   6    32107.01    32424.08    946.56 o 
  -3   2   6      261.81      264.73     80.57 o 
  -2   2   6    12246.56    12151.85    338.82 o 
  -1   2   6   239864.50   240594.08   5636.55 o 
   0   2   6     1022.56      874.76     71.56 o 
   1   2   6     1303.83     1352.19    111.86 o 
   2   2   6     3582.12     3650.54    166.14 o 
   3   2   6     2844.02     3370.59    131.11 o 
   4   2   6      265.15      483.13    125.66 o 
   5   2   6     3804.88     3092.61    194.64 o 
   6   2   6     8330.93     8291.01    335.18 o 
   7   2   6     7047.63     7260.62    324.54 o 
   8   2   6     7430.19     7828.89    359.06 o 
   9   2   6     6442.00     5675.45    696.09 o 
  10   2   6       29.25      157.58    269.25 o 
  11   2   6     2654.73     2584.02    392.03 o 
  12   2   6        2.30     -171.59    280.59 o 
  13   2   6       52.55      105.59    321.85 o 
 -11   3   6       84.08      275.99    376.79 o 
 -10   3   6     1464.48     1805.66    537.47 o 
  -9   3   6     1303.68     1452.43    290.09 o 
  -8   3   6     9403.93     9160.42    364.71 o 
  -7   3   6     8582.40     8302.24    327.44 o 
  -6   3   6       60.35      -53.74    129.15 o 
  -5   3   6    12811.08    12589.55    392.81 o 
  -4   3   6    27791.77    27996.05    735.37 o 
  -3   3   6      229.38      170.03     80.04 o 
  -2   3   6     8395.13     8115.85    249.42 o 
  -1   3   6       30.73       54.40     49.91 o 
   0   3   6    12405.97    12176.75    390.28 o 
   1   3   6    16489.56    15798.62    551.46 o 
   2   3   6    15556.09    15325.25    399.96 o 
   3   3   6    15612.89    15089.19    398.46 o 
   4   3   6    16910.64    15710.51    673.95 o 
   5   3   6    16401.70    16516.37    527.35 o 
   6   3   6      194.66      108.44    206.20 o 
   7   3   6     1945.10     1947.22    167.30 o 
   8   3   6       61.34      -11.48    163.54 o 
   9   3   6     2492.87     2082.21    216.14 o 
  10   3   6     1806.77     1847.71    240.32 o 
  11   3   6       43.54     -101.92    245.69 o 
  12   3   6      848.45      954.23    283.72 o 
  13   3   6      571.53      702.50    319.84 o 
 -11   4   6      838.21      874.95    537.47 o 
 -10   4   6      278.15      377.05    381.23 o 
  -9   4   6     1780.30     1563.54    255.25 o 
  -8   4   6      734.01      736.87    181.64 o 
  -7   4   6      653.56      552.16    157.18 o 
  -6   4   6     3890.83     3979.78    341.82 o 
  -5   4   6        3.12      117.31    113.17 o 
  -4   4   6    31766.42    32298.39    840.29 o 
  -3   4   6    44870.48    44566.30   1112.55 o 
  -2   4   6     1134.32     1361.79     91.35 o 
  -1   4   6    14819.03    14526.04    385.76 o 
   0   4   6    21302.68    19980.21    592.96 o 
   1   4   6    13954.49    13288.54    411.10 o 
   2   4   6     3062.81     3061.12    120.74 o 
   3   4   6    10740.42    10436.27    362.03 o 
   4   4   6      162.96      116.81     66.15 o 
   5   4   6    23377.23    24276.49    735.65 o 
   6   4   6     1082.62     1015.26    133.63 o 
   7   4   6     8299.78     8413.76    353.09 o 
   8   4   6     5096.42     4709.82    314.82 o 
   9   4   6     8899.84     8658.87    396.45 o 
  10   4   6      310.45      256.75    217.18 o 
  11   4   6      363.59      689.66    249.16 o 
  12   4   6      839.54      920.06    276.67 o 
  13   4   6       54.64      129.61    314.36 o 
 -11   5   6       50.02      449.98    558.30 o 
 -10   5   6      101.56      408.31    483.31 o 
  -9   5   6     1624.27     1490.04    300.14 o 
  -8   5   6     3540.67     3679.41    283.97 o 
  -7   5   6     4992.28     5157.35    281.37 o 
  -6   5   6      940.68     1300.73    155.32 o 
  -5   5   6     6531.56     6983.36    276.49 o 
  -4   5   6    28056.70    29902.03    782.72 o 
  -3   5   6      101.32      138.93    124.90 o 
  -2   5   6      996.12     1214.13     90.96 o 
  -1   5   6     2156.83     2175.94    110.01 o 
   0   5   6    13752.53    13663.46    430.76 o 
   1   5   6    65962.36    66890.27   1847.86 o 
   2   5   6     1259.81     1231.39     79.52 o 
   3   5   6     3014.02     2800.72    127.36 o 
   4   5   6    38849.68    36949.77    919.66 o 
   5   5   6     1422.28     1450.95    129.69 o 
   6   5   6      166.99      185.54    139.91 o 
   7   5   6     2504.11     2461.63    185.98 o 
   8   5   6     2202.65     2132.57    200.86 o 
   9   5   6      230.88      355.93    189.43 o 
  10   5   6     2977.45     3259.90    352.21 o 
  11   5   6       40.63      -85.76    241.77 o 
  12   5   6        3.86      169.85    277.63 o 
  13   5   6      681.46      650.55    387.36 o 
 -11   6   6      184.04      316.65    583.30 o 
 -10   6   6      272.32      558.79    373.68 o 
  -9   6   6     1903.26     2437.81    472.89 o 
  -8   6   6        4.37      148.53    201.46 o 
  -7   6   6      345.59      262.06    166.31 o 
  -6   6   6      337.52      112.91    143.19 o 
  -5   6   6      582.44      503.71    124.38 o 
  -4   6   6    10961.47    10801.67    343.87 o 
  -3   6   6    29304.34    29667.06    771.83 o 
  -2   6   6     2917.71     3379.85    217.10 o 
  -1   6   6    13980.79    13052.75    494.33 o 
   0   6   6    69858.09    69187.52   1922.23 o 
   1   6   6      508.12      575.46     57.70 o 
   2   6   6     5828.05     6984.83    245.36 o 
   3   6   6    24542.23    25683.69    658.02 o 
   4   6   6     2697.08     3213.22    183.32 o 
   5   6   6    32178.82    31762.73    932.94 o 
   6   6   6       13.14       60.38    118.59 o 
   7   6   6     1858.11     2589.70    383.31 o 
   8   6   6     7638.10     7608.17    350.28 o 
   9   6   6     3402.71     3603.86    287.71 o 
  10   6   6      107.60      501.20    214.97 o 
  11   6   6        9.39      -22.01    244.07 o 
  12   6   6       89.80     -108.04    277.30 o 
  13   6   6      182.84      643.24    447.89 o 
 -10   7   6       77.93       97.30    712.46 o 
  -9   7   6     1248.32     1120.30    383.31 o 
  -8   7   6     7383.06     7241.93    422.64 o 
  -7   7   6     1013.30      997.14    194.85 o 
  -6   7   6      449.33      320.23    149.71 o 
  -5   7   6    13530.13    13642.23    431.66 o 
  -4   7   6     3929.59     3666.36    201.82 o 
  -3   7   6     2877.91     2609.52    174.01 o 
  -2   7   6     1658.97     1595.18    107.40 o 
  -1   7   6      286.80      411.51     72.50 o 
   0   7   6     7261.05     6878.61    224.51 o 
   1   7   6    59971.61    62083.46   1705.30 o 
   2   7   6     1530.94     1551.86    145.57 o 
   3   7   6     2311.26     2675.18    133.79 o 
   4   7   6    86657.29    89009.33   2144.23 o 
   5   7   6    14672.92    15057.58    427.25 o 
   6   7   6      904.20      908.23    120.27 o 
   7   7   6     9818.82     9655.44    431.67 o 
   8   7   6      113.83      -81.40    157.32 o 
   9   7   6     9757.71     9792.42    428.66 o 
  10   7   6       94.41      183.73    240.70 o 
  11   7   6      194.97      199.25    245.77 o 
  12   7   6      103.23      458.97    350.44 o 
  13   7   6      160.72       17.23    391.00 o 
 -10   8   6       18.89      183.32    620.80 o 
  -9   8   6     5393.29     5162.33    583.30 o 
  -8   8   6     1915.86     1992.02    258.62 o 
  -7   8   6     3394.01     3226.27    432.44 o 
  -6   8   6       14.90      100.64    153.96 o 
  -5   8   6        0.45      233.56    133.62 o 
  -4   8   6    32355.05    31371.87    833.92 o 
  -3   8   6    13377.10    13621.49    508.04 o 
  -2   8   6     1748.00     1918.43    128.36 o 
  -1   8   6    24707.45    24677.95    646.20 o 
   0   8   6    18230.12    16945.64    464.41 o 
   1   8   6      287.01      329.48     73.16 o 
   2   8   6     4388.56     4476.55    176.18 o 
   3   8   6     1465.62     1691.94    128.69 o 
   4   8   6     3678.09     3752.13    174.88 o 
   5   8   6    30475.69    30265.23    782.29 o 
   6   8   6     1124.30     1049.45    101.77 o 
   7   8   6      437.53      435.49    140.72 o 
   8   8   6    12273.76    12082.45    468.63 o 
   9   8   6      805.77     1091.96    247.39 o 
  10   8   6      176.08      169.95    217.05 o 
  11   8   6     1378.46     1103.03    252.24 o 
  12   8   6      305.75      869.75    354.92 o 
  13   8   6      170.86      -26.96    422.89 o 
 -10   9   6      136.40        4.17    649.96 o 
  -9   9   6      181.60      -10.99    359.33 o 
  -8   9   6     9683.47     9086.69    485.30 o 
  -7   9   6     3330.70     3218.21    271.99 o 
  -6   9   6        0.86      183.56    197.23 o 
  -5   9   6    20212.82    18696.53    911.08 o 
  -4   9   6    18775.82    19175.58    549.78 o 
  -3   9   6     9926.69     9785.99    325.16 o 
  -2   9   6      531.83      561.40    170.19 o 
  -1   9   6      432.48      315.22     88.57 o 
   0   9   6    11839.63    11743.75    353.12 o 
   1   9   6     9272.64     8896.28    286.02 o 
   2   9   6    22147.60    22924.92    683.25 o 
   3   9   6     1068.61     1063.12    137.71 o 
   4   9   6    18850.34    18235.91    503.95 o 
   5   9   6     8669.91     8544.49    285.99 o 
   6   9   6     2636.62     2410.49    146.75 o 
   7   9   6     1254.06     1282.63    159.44 o 
   8   9   6      502.28      236.15    165.46 o 
   9   9   6      707.31     1039.04    191.63 o 
  10   9   6      244.46      130.27    249.18 o 
  11   9   6      122.71      144.43    316.20 o 
  12   9   6     1518.97     1533.90    454.14 o 
  13   9   6       19.87      -41.20    439.56 o 
  -9  10   6     1489.43      495.81    595.80 o 
  -8  10   6      402.38      126.46    269.60 o 
  -7  10   6     2055.70     1835.31    255.20 o 
  -6  10   6      217.84     -134.85    210.00 o 
  -5  10   6      808.51      538.27    212.31 o 
  -4  10   6    20487.31    19566.21   1371.77 o 
  -3  10   6    18659.16    18040.10    522.37 o 
  -2  10   6     1603.79     1830.64    129.86 o 
  -1  10   6    17192.83    16966.25    482.72 o 
   0  10   6    19523.05    19176.34    531.69 o 
   1  10   6       83.62      186.23     81.62 o 
   2  10   6     3752.81     3998.02    211.68 o 
   3  10   6      347.73      279.22     85.66 o 
   4  10   6      521.53      676.64     92.28 o 
   5  10   6     8392.83     8281.26    287.86 o 
   6  10   6     1727.17     1390.86    124.27 o 
   7  10   6      170.15      172.30    146.11 o 
   8  10   6     3476.77     3656.85    264.91 o 
   9  10   6     1807.77     2195.82    219.56 o 
  10  10   6      140.54      132.75    221.08 o 
  11  10   6      137.08      133.44    324.34 o 
  12  10   6        3.97      311.00    364.75 o 
  13  10   6      110.05      530.60    412.43 o 
  -9  11   6     1907.74      891.62    624.97 o 
  -8  11   6     2677.53     1709.32    685.38 o 
  -7  11   6     4130.94     3667.28    332.72 o 
  -6  11   6     2340.81     2563.21    269.28 o 
  -5  11   6     3139.12     3261.47    346.46 o 
  -4  11   6     8837.59     8178.89    384.03 o 
  -3  11   6     5161.05     4765.96    288.01 o 
  -2  11   6      292.86      298.24    142.02 o 
  -1  11   6     5504.34     5767.46    229.97 o 
   0  11   6    17524.30    16937.61    489.47 o 
   1  11   6     4936.30     4794.01    210.23 o 
   2  11   6      346.10      426.11     90.78 o 
   3  11   6     3868.16     3641.63    196.05 o 
   4  11   6    18833.08    19091.18    535.08 o 
   5  11   6     2356.71     2289.99    149.66 o 
   6  11   6      355.16      347.33    111.14 o 
   7  11   6      626.36      564.72    120.05 o 
   8  11   6      185.77      119.98    194.64 o 
   9  11   6      226.94     -197.79    197.79 o 
  10  11   6      289.55      244.50    489.56 o 
  11  11   6       22.80      118.63    336.16 o 
  12  11   6      237.19      557.70    433.31 o 
  13  11   6      490.52      510.39    418.35 o 
  -9  12   6      726.95       -8.33    649.96 o 
  -8  12   6       84.22      414.56    400.67 o 
  -7  12   6      194.67      520.18    810.37 o 
  -6  12   6      850.94      505.20    235.96 o 
  -5  12   6       37.43      206.72    274.59 o 
  -4  12   6     4359.15     3877.19    344.28 o 
  -3  12   6    15619.70    15442.05    579.56 o 
  -2  12   6       43.91       15.57    154.89 o 
  -1  12   6    12262.22    12444.99    479.22 o 
   0  12   6    17551.32    17408.49    505.04 o 
   1  12   6      102.27      199.43    103.95 o 
   2  12   6      163.89      160.69    100.03 o 
   3  12   6       41.61       49.51     98.48 o 
   4  12   6       77.59       35.86    100.64 o 
   5  12   6     2899.31     2741.64    166.79 o 
   6  12   6      900.64      895.61    124.21 o 
   7  12   6      236.13      272.69    126.22 o 
   8  12   6     2748.27     3014.33    246.72 o 
   9  12   6        2.35       -4.86    203.59 o 
  10  12   6       83.31     -309.05    309.05 o 
  11  12   6       14.48     -349.66    349.66 o 
  12  12   6       96.66       10.52    389.35 o 
  13  12   6       63.71      273.73    431.42 o 
  -8  13   6     1385.35      758.26    428.65 o 
  -7  13   6     2470.11     2007.63    408.72 o 
  -6  13   6     3141.42     3683.62    581.22 o 
  -5  13   6      220.19       73.05    227.99 o 
  -4  13   6     6423.10     6137.20    454.68 o 
  -3  13   6       15.30      115.15    188.67 o 
  -2  13   6     1118.41     1183.37    186.00 o 
  -1  13   6     1268.12     1421.83    238.89 o 
   0  13   6     4840.11     4768.36    283.92 o 
   1  13   6     8708.71     9165.25    383.16 o 
   2  13   6     7182.62     7612.86    289.59 o 
   3  13   6     2101.77     2073.08    148.47 o 
   4  13   6     2909.65     2855.15    179.91 o 
   5  13   6      462.57      378.55    119.53 o 
   6  13   6      296.15      163.10    125.79 o 
   7  13   6      931.72      559.86    134.24 o 
   8  13   6      130.22        7.39    187.40 o 
   9  13   6      127.80       80.74    435.39 o 
  10  13   6      115.94      450.32    912.45 o 
  11  13   6        3.09     -102.03    361.80 o 
  12  13   6       48.44      217.77    397.20 o 
  13  13   6      688.28     1180.47    444.40 o 
  -8  14   6      197.21      591.50    466.62 o 
  -7  14   6       37.37     -274.99    795.79 o 
  -6  14   6      818.41      214.57    364.56 o 
  -5  14   6     2407.92     2581.69    361.48 o 
  -4  14   6      220.36       -6.93    288.67 o 
  -3  14   6    16065.37    15576.71    620.93 o 
  -2  14   6     1895.15     2396.84    277.20 o 
  -1  14   6     1466.81     1298.45    188.37 o 
   0  14   6     4818.14     4781.20    319.70 o 
   1  14   6     2049.09     1973.25    170.27 o 
   2  14   6       99.64      101.74    121.44 o 
   3  14   6      578.57      718.10    125.22 o 
   4  14   6        0.91       57.63    119.02 o 
   5  14   6     2357.99     2249.01    160.32 o 
   6  14   6      549.58      555.22    136.65 o 
   7  14   6      479.52      575.30    145.20 o 
   8  14   6        2.26     -147.80    196.11 o 
   9  14   6        5.39     -208.40    294.03 o 
  10  14   6        6.21     -196.35    326.27 o 
  11  14   6       28.87      207.09    376.24 o 
  12  14   6       71.81     -169.06    409.00 o 
  -7  15   6     1928.90     2351.69    704.13 o 
  -6  15   6     1732.12     1420.44    402.07 o 
  -5  15   6      435.60      240.30    348.88 o 
  -4  15   6     5132.59     4996.12    457.55 o 
  -3  15   6      676.13      923.59    288.00 o 
  -2  15   6     3139.94     2797.10    291.33 o 
  -1  15   6     1243.19     1512.80    316.31 o 
   0  15   6      659.48      550.80    173.38 o 
   1  15   6     1783.75     1721.45    182.01 o 
   2  15   6     9530.70     9807.24    428.11 o 
   3  15   6     1264.23     1314.50    147.34 o 
   4  15   6     1300.90     1682.01    151.78 o 
   5  15   6     2094.27     2317.99    208.68 o 
   6  15   6      324.59      155.86    145.00 o 
   7  15   6       22.59      315.94    210.48 o 
   8  15   6       35.58       92.34    320.82 o 
   9  15   6       96.36       48.10    304.07 o 
  10  15   6      195.87      174.32    344.58 o 
  11  15   6       68.25      511.04    375.86 o 
  12  15   6        1.57      358.79    477.06 o 
  -6  16   6     1107.18      940.52    419.63 o 
  -5  16   6       73.47      167.15    374.02 o 
  -4  16   6      827.49      735.66    341.41 o 
  -3  16   6    11077.25    10619.01   1518.67 o 
  -2  16   6     1135.04     1364.40    445.81 o 
  -1  16   6     1802.17     1577.11    280.34 o 
   0  16   6     3844.42     3932.75    293.96 o 
   1  16   6      989.62     1105.69    176.80 o 
   2  16   6       17.53      -69.99    223.71 o 
   3  16   6     2193.51     2326.67    211.07 o 
   4  16   6     4436.61     4241.35    253.78 o 
   5  16   6      215.80      258.27    169.57 o 
   6  16   6      331.63      258.52    158.01 o 
   7  16   6       19.13      226.90    162.99 o 
   8  16   6      113.28      271.92    541.64 o 
   9  16   6      225.75      -80.08    317.09 o 
  10  16   6      285.99      432.77    360.62 o 
  11  16   6        0.24     -144.77    394.25 o 
  12  16   6        0.67      162.73    445.98 o 
  -6  17   6     1039.07     1015.55    450.64 o 
  -5  17   6       14.60     -175.43    400.38 o 
  -4  17   6     2611.38     2789.46    483.31 o 
  -3  17   6       25.29      327.27    326.98 o 
  -2  17   6     1123.75     1181.32    314.86 o 
  -1  17   6        1.76      -14.18    276.18 o 
   0  17   6      508.63      524.19    202.58 o 
   1  17   6     4447.79     3851.51    294.26 o 
   2  17   6      970.00      871.66    190.77 o 
   3  17   6       47.00      115.99    187.41 o 
   4  17   6      419.05      467.92    175.38 o 
   5  17   6     3452.48     3635.07    239.19 o 
   6  17   6      195.94       36.23    168.60 o 
   7  17   6       18.28     -231.21    231.21 o 
   8  17   6        0.09      156.29    310.03 o 
   9  17   6       31.91     -236.85    334.98 o 
  10  17   6      124.59      248.80    370.17 o 
  11  17   6      545.96      943.54    533.30 o 
  -5  18   6       40.39     -435.76    435.76 o 
  -4  18   6      823.45      200.33    410.39 o 
  -3  18   6     7630.04     8082.50    606.85 o 
  -2  18   6      103.11      383.07    397.90 o 
  -1  18   6      238.58      657.38    312.51 o 
   0  18   6     2498.38     3079.88    702.05 o 
   1  18   6      498.49      530.93    208.84 o 
   2  18   6       39.96       89.75    202.55 o 
   3  18   6      703.48      941.95    201.29 o 
   4  18   6     1038.54     1161.20    196.71 o 
   5  18   6     1341.91     1124.60    204.09 o 
   6  18   6      731.70      893.19    210.71 o 
   7  18   6        7.85      -75.62    293.78 o 
   8  18   6       75.39      110.74    368.73 o 
   9  18   6      223.57     -331.41   1002.03 o 
  10  18   6      226.14      414.79    396.55 o 
  11  18   6        0.15       83.50    431.42 o 
  -4  19   6     2653.51     1617.24   1120.77 o 
  -3  19   6       26.92      -54.00    385.91 o 
  -2  19   6     2227.02     1970.93    366.57 o 
  -1  19   6       21.34      -13.94    327.13 o 
   0  19   6       64.79      226.33    308.47 o 
   1  19   6     2178.22     2496.55    320.48 o 
   2  19   6     1438.79     1913.14    674.96 o 
   3  19   6       30.31      -70.05    213.76 o 
   4  19   6      431.23      488.97    262.83 o 
   5  19   6      557.23      526.12    213.98 o 
   6  19   6        0.43     -266.03    266.03 o 
   7  19   6      372.72      335.53    264.57 o 
   8  19   6      137.37      109.41    346.12 o 
   9  19   6        0.51      159.64    512.47 o 
  10  19   6      439.97      122.41    439.56 o 
  -3  20   6     5417.07     6008.16    531.03 o 
  -2  20   6      409.62      626.72    641.63 o 
  -1  20   6       32.67      334.80    368.85 o 
   0  20   6     1627.80     2024.91    352.37 o 
   1  20   6       59.55      413.45    389.56 o 
   2  20   6     1293.01     1612.63    649.97 o 
   3  20   6      188.31      707.72    295.42 o 
   4  20   6       71.56       98.80    255.61 o 
   5  20   6     1601.02     1473.13    243.75 o 
   6  20   6      558.23      407.80    286.33 o 
   7  20   6       98.59      484.81    290.65 o 
   8  20   6       15.85     -374.98    474.97 o 
   9  20   6      442.67       30.76    401.56 o 
  -2  21   6     2386.04     2651.28    445.11 o 
  -1  21   6       81.77     -131.79    810.37 o 
   0  21   6      354.81      156.22    364.23 o 
   1  21   6     1026.06      963.87    552.05 o 
   2  21   6      223.12      164.65    333.38 o 
   3  21   6      255.70      -83.67    387.48 o 
   4  21   6      175.00      103.13    310.30 o 
   5  21   6       69.96     -404.14    433.31 o 
   6  21   6       69.93     -166.12    314.57 o 
   7  21   6      467.21      907.72    322.11 o 
   8  21   6      153.90     -366.65    512.47 o 
   0  22   6     1897.33     2260.27    419.38 o 
   1  22   6        2.57      180.37    379.21 o 
   2  22   6        1.20      510.08    367.26 o 
   3  22   6       50.33      -30.94    356.50 o 
   4  22   6       33.39      629.13    487.47 o 
   5  22   6       40.72     -295.82    470.81 o 
   6  22   6        0.34       95.83    449.98 o 
   7  22   6      321.58      247.29    449.98 o 
   3  23   6       33.06      443.12    384.73 o 
   4  23   6      233.52     -466.64    541.64 o 
  -4 -18   7       67.69      616.51    400.15 o 
  -3 -18   7      939.75     1043.18    410.98 o 
  -2 -18   7       56.59     -572.89    572.89 o 
  -1 -18   7     3689.98     3381.95    472.02 o 
   0 -18   7      476.02      836.12    439.16 o 
  -6 -17   7      135.88     -173.81    370.69 o 
  -5 -17   7     4210.61     3557.40    437.43 o 
  -4 -17   7     2288.07     2031.19    383.78 o 
  -3 -17   7      284.54      256.71    369.31 o 
  -2 -17   7     6980.48     7857.45   1491.59 o 
  -1 -17   7     1920.43     2461.76    408.70 o 
   0 -17   7      113.59      433.16    419.44 o 
   1 -17   7      191.49      278.96    445.90 o 
   2 -17   7     2086.60     1925.67    747.88 o 
  -7 -16   7     1770.73     1919.14    365.32 o 
  -6 -16   7     4941.70     4853.15    480.47 o 
  -5 -16   7      407.13       70.41    422.89 o 
  -4 -16   7      975.00      892.90    374.98 o 
  -3 -16   7     3402.84     3080.48    408.31 o 
  -2 -16   7      193.44      244.94    348.66 o 
  -1 -16   7     2621.73     2661.52    968.70 o 
   0 -16   7      545.02      190.94    397.90 o 
   1 -16   7      127.18      618.50    401.56 o 
   2 -16   7     2739.61     3779.57    474.49 o 
   3 -16   7     5985.74     6392.09    534.41 o 
   4 -16   7       32.65     -117.67    357.60 o 
  -8 -15   7      150.98      181.07    343.33 o 
  -7 -15   7      102.82       77.13    418.73 o 
  -6 -15   7      859.82      121.18    309.21 o 
  -5 -15   7     7038.59     7168.26    568.72 o 
  -4 -15   7      484.90      671.27    310.79 o 
  -3 -15   7     1379.86     1782.92    320.11 o 
  -2 -15   7     9527.73    10212.53    659.98 o 
  -1 -15   7      347.13      117.26    325.30 o 
   0 -15   7        4.85     -291.93    346.71 o 
   1 -15   7      842.87     1053.38    361.84 o 
   2 -15   7     2147.27     2373.06    313.46 o 
   3 -15   7     1137.82     1035.08    253.79 o 
   4 -15   7     1207.84     1137.61    325.72 o 
   5 -15   7       19.19      153.84    436.93 o 
  -9 -14   7     1809.53     1958.35    377.13 o 
  -8 -14   7       77.15     -199.97    280.45 o 
  -7 -14   7     4123.37     3745.18    970.15 o 
  -6 -14   7     8605.50     8183.01    555.98 o 
  -5 -14   7       95.57      289.82    281.73 o 
  -4 -14   7      289.90      236.45    279.89 o 
  -3 -14   7     6933.05     7959.21    970.78 o 
  -2 -14   7     2999.35     3079.42    362.05 o 
  -1 -14   7     4402.89     4379.52    407.97 o 
   0 -14   7       21.88       85.18    549.97 o 
   1 -14   7     2459.68     2539.48    281.87 o 
   2 -14   7     5565.18     5898.58    701.90 o 
   3 -14   7     2110.44     2168.96    303.82 o 
   4 -14   7        1.06      199.00    297.11 o 
   5 -14   7       26.43      -49.73    328.41 o 
   6 -14   7      567.38      275.12    412.48 o 
  -9 -13   7      245.77      384.78    289.40 o 
  -8 -13   7      334.42      799.08    267.84 o 
  -7 -13   7       44.24      214.94    270.64 o 
  -6 -13   7     1941.47     1485.13    289.16 o 
  -5 -13   7     8785.70     9761.72    590.03 o 
  -4 -13   7      426.90      -15.05    262.02 o 
  -3 -13   7      870.26     1001.86    268.59 o 
  -2 -13   7    18735.67    21477.79   1012.24 o 
  -1 -13   7     1389.64     1508.40    770.79 o 
   0 -13   7      209.62      263.07    283.37 o 
   1 -13   7     1270.30     1624.96    231.20 o 
   2 -13   7       62.84      272.19    288.40 o 
   3 -13   7     2844.34     2214.80    267.18 o 
   4 -13   7      213.07      194.29    271.69 o 
   5 -13   7     1479.29     1147.59    308.61 o 
   6 -13   7       53.79      -11.69    375.41 o 
   7 -13   7      748.04      688.27    418.51 o 
 -10 -12   7     5070.24     5171.55    535.67 o 
  -9 -12   7     2235.54     1884.17    293.81 o 
  -8 -12   7     1060.58      689.16    250.00 o 
  -7 -12   7     2565.48     2625.82    275.47 o 
  -6 -12   7     7416.69     7334.60    411.81 o 
  -5 -12   7     1043.31      988.25    217.98 o 
  -4 -12   7     3600.72     3229.92    337.06 o 
  -3 -12   7     6701.60     6139.11    458.06 o 
  -2 -12   7      224.58      131.23    245.35 o 
  -1 -12   7     9583.93    10920.77    622.85 o 
   0 -12   7      563.53      555.70    188.63 o 
   1 -12   7      568.09      934.86    247.10 o 
   2 -12   7     9205.23     9121.33    457.41 o 
   3 -12   7       64.78      169.55    232.06 o 
   4 -12   7        7.00      445.49    254.52 o 
   5 -12   7     2168.80     1705.16    293.45 o 
   6 -12   7       10.15      179.30    491.64 o 
   7 -12   7       22.54      567.79    383.45 o 
 -10 -11   7      361.00     -360.63    429.45 o 
  -9 -11   7      186.03      221.76    265.28 o 
  -8 -11   7      510.46      456.83    385.59 o 
  -7 -11   7       30.84      252.23    217.66 o 
  -6 -11   7     1045.18      595.18    229.94 o 
  -5 -11   7     7392.36     6929.75    372.44 o 
  -4 -11   7     6018.80     5722.41    347.12 o 
  -3 -11   7     1536.63     1457.04    190.13 o 
  -2 -11   7    12875.02    13745.10    872.87 o 
  -1 -11   7     2985.09     2897.52    303.06 o 
   0 -11   7     1034.04      932.47    266.32 o 
   1 -11   7     1149.75     1445.10    284.64 o 
   2 -11   7      515.92      478.28    229.02 o 
   3 -11   7     5455.04     5528.42    368.97 o 
   4 -11   7     1097.06      949.53    237.57 o 
   5 -11   7      657.48      760.72    255.51 o 
   6 -11   7       44.16      313.39    323.91 o 
   7 -11   7      223.58     -133.66    363.77 o 
   8 -11   7       91.01      -29.46    470.81 o 
 -11 -10   7       37.82      958.14    477.06 o 
 -10 -10   7     4048.67     3622.39    554.14 o 
  -9 -10   7     2239.77     2284.05    282.51 o 
  -8 -10   7      148.16     -162.32    223.25 o 
  -7 -10   7     6249.08     6553.60    532.32 o 
  -6 -10   7     3229.06     3661.76    297.43 o 
  -5 -10   7      685.96      810.24    212.64 o 
  -4 -10   7       69.14      -10.35    176.05 o 
  -3 -10   7     1181.15     1103.43    173.79 o 
  -2 -10   7      192.57      353.01    163.85 o 
  -1 -10   7     4763.11     4981.15    545.56 o 
   0 -10   7     2107.90     2035.42    187.67 o 
   1 -10   7      936.07      805.32    176.90 o 
   2 -10   7     4945.37     4877.27    314.15 o 
   3 -10   7     1208.42      956.44    208.38 o 
   4 -10   7        3.26     -147.37    208.88 o 
   5 -10   7      769.77      754.67    235.96 o 
   6 -10   7       40.23      270.97    254.29 o 
   7 -10   7      192.57      413.66    583.30 o 
   8 -10   7       31.20     -286.22    369.31 o 
   9 -10   7       42.39      561.66    543.72 o 
 -11  -9   7     2725.14     3231.04    476.30 o 
 -10  -9   7     1418.17      880.03    410.44 o 
  -9  -9   7      348.71       24.70    245.35 o 
  -8  -9   7       20.09       10.30    215.60 o 
  -7  -9   7     1256.43     1590.65    304.65 o 
  -6  -9   7     4357.66     4196.11    334.99 o 
  -5  -9   7      386.59      490.32    181.37 o 
  -4  -9   7     6444.68     6985.54    354.52 o 
  -3  -9   7     4723.23     4666.38    284.44 o 
  -2  -9   7     3938.89     3780.52    299.89 o 
  -1  -9   7     3540.81     3367.62    192.44 o 
   0  -9   7      334.76      331.16    141.58 o 
   1  -9   7      414.86      294.31    155.64 o 
   2  -9   7      610.26      433.08    162.48 o 
   3  -9   7        7.81       -0.39    174.56 o 
   4  -9   7      375.98      452.96    195.65 o 
   5  -9   7      126.57      133.37    212.32 o 
   6  -9   7       54.43     -193.42    230.29 o 
   7  -9   7      147.47       95.99    306.01 o 
   8  -9   7       46.49      -81.51    344.36 o 
   9  -9   7      175.59      430.05    460.39 o 
 -11  -8   7        0.45     -178.36    989.53 o 
 -10  -8   7     2472.70     2103.15    410.39 o 
  -9  -8   7     6865.99     6563.06    415.15 o 
  -8  -8   7      276.06      165.70    260.47 o 
  -7  -8   7     6971.25     7171.16    386.11 o 
  -6  -8   7     3731.65     3965.91    274.31 o 
  -5  -8   7     2727.52     2678.65    345.77 o 
  -4  -8   7       54.45      -70.24    147.40 o 
  -3  -8   7       19.07      196.36    144.96 o 
  -2  -8   7       53.47      -76.14    102.33 o 
  -1  -8   7     5901.57     5936.59    252.41 o 
   0  -8   7     4050.65     4310.36    213.57 o 
   1  -8   7      187.61      242.96    137.22 o 
   2  -8   7        7.67      -66.72    149.53 o 
   3  -8   7     2381.52     2239.20    270.49 o 
   4  -8   7      538.71      264.19    217.61 o 
   5  -8   7      955.99      996.05    220.90 o 
   6  -8   7      487.80      686.08    219.29 o 
   7  -8   7      335.76      750.66    296.07 o 
   8  -8   7      141.93       85.88    315.07 o 
   9  -8   7      160.78       62.98    351.31 o 
  10  -8   7       51.71       25.49    400.15 o 
 -11  -7   7       71.39      -42.67    409.07 o 
 -10  -7   7     3067.77     3603.30    431.28 o 
  -9  -7   7        8.53      182.55    246.62 o 
  -8  -7   7      324.00      193.18    201.37 o 
  -7  -7   7      143.03       26.41    276.60 o 
  -6  -7   7        5.27     -159.87    159.87 o 
  -5  -7   7    12067.81    12814.61    506.71 o 
  -4  -7   7     5079.04     4751.32    312.66 o 
  -3  -7   7     2621.26     2524.51    191.57 o 
  -2  -7   7    11272.35    11287.86    376.46 o 
  -1  -7   7     3780.62     4040.26    193.63 o 
   0  -7   7      304.18      216.69    101.19 o 
   1  -7   7       15.47      152.07    126.01 o 
   2  -7   7       71.82     -135.21    135.21 o 
   3  -7   7       28.28      150.06    149.02 o 
   4  -7   7     1404.76      934.34    174.27 o 
   5  -7   7      272.76      206.97    180.03 o 
   6  -7   7       18.82     -150.84    197.13 o 
   7  -7   7        0.33      -32.73    265.10 o 
   8  -7   7       52.02       94.14    297.51 o 
   9  -7   7     1425.52     1362.57    347.49 o 
  10  -7   7        7.81     -195.97    431.23 o 
 -11  -6   7      196.20      583.27    433.31 o 
 -10  -6   7      851.59      582.94    652.05 o 
  -9  -6   7    11060.52    11338.37    523.75 o 
  -8  -6   7     1630.96     1799.61    230.44 o 
  -7  -6   7      419.59      525.51    178.16 o 
  -6  -6   7     4614.41     4351.19    282.11 o 
  -5  -6   7    12020.91    11952.57    468.19 o 
  -4  -6   7     3307.71     3344.86    224.35 o 
  -3  -6   7      795.69      731.12    128.60 o 
  -2  -6   7      289.14      336.29    119.36 o 
  -1  -6   7     2977.40     2991.11    165.04 o 
   0  -6   7     1978.56     1850.49    129.93 o 
   1  -6   7       30.36      -10.64     96.19 o 
   2  -6   7     1347.61     1326.13    151.17 o 
   3  -6   7     4321.11     4499.00    260.24 o 
   4  -6   7       25.77       31.55    167.37 o 
   5  -6   7     1477.81     1245.97    183.69 o 
   6  -6   7     1896.80     1704.47    308.27 o 
   7  -6   7      534.28      575.60    254.72 o 
   8  -6   7      365.02      164.44    587.47 o 
   9  -6   7       54.75     -314.86    314.86 o 
  10  -6   7      667.97      399.98    371.21 o 
  11  -6   7      121.67     -220.94    405.00 o 
 -11  -5   7      696.23      671.58    400.33 o 
 -10  -5   7     4730.47     5319.68   1287.43 o 
  -9  -5   7       21.91      412.49    234.54 o 
  -8  -5   7     2070.89     1879.63    231.15 o 
  -7  -5   7      247.54      585.76    189.26 o 
  -6  -5   7     1578.69     1444.78    177.63 o 
  -5  -5   7    15460.29    15100.46    604.25 o 
  -4  -5   7    16483.45    17038.64    581.93 o 
  -3  -5   7      152.38       73.42    111.40 o 
  -2  -5   7     8450.46     7893.65    474.89 o 
  -1  -5   7     1336.81     1183.17     99.83 o 
   0  -5   7      318.81      528.64    104.49 o 
   1  -5   7       58.47       77.08     89.86 o 
   2  -5   7     1872.65     1796.81    159.36 o 
   3  -5   7       13.29        7.27    124.17 o 
   4  -5   7      169.40      294.53    138.45 o 
   5  -5   7      471.53      249.96    156.14 o 
   6  -5   7      896.09      805.58    330.60 o 
   7  -5   7      552.72      407.23    522.89 o 
   8  -5   7       25.85      459.84    265.10 o 
   9  -5   7      320.44      306.70    302.76 o 
  10  -5   7       63.68      -18.17    342.76 o 
  11  -5   7      151.67      -83.69    393.96 o 
 -12  -4   7      766.04      981.41    435.33 o 
 -11  -4   7        0.58     -143.84    439.56 o 
 -10  -4   7     1102.06      899.10    349.31 o 
  -9  -4   7     3760.48     4085.24    344.19 o 
  -8  -4   7     1036.31      629.86    207.16 o 
  -7  -4   7     2076.26     2280.44    222.91 o 
  -6  -4   7     4020.41     3915.74    260.53 o 
  -5  -4   7    10197.09     9871.25    401.41 o 
  -4  -4   7     6898.39     7087.12    311.79 o 
  -3  -4   7      225.56      130.98    105.54 o 
  -2  -4   7     4707.00     4670.46    250.45 o 
  -1  -4   7    32687.26    34247.82    869.42 o 
   0  -4   7     2472.89     2944.58    160.92 o 
   1  -4   7     3144.17     3643.99    176.15 o 
   2  -4   7     1516.37     1790.60    164.18 o 
   3  -4   7     5161.48     5124.43    206.44 o 
   4  -4   7      700.95      462.70    105.09 o 
   5  -4   7      570.51      519.95    113.54 o 
   6  -4   7     1142.31     1050.09    136.17 o 
   7  -4   7     1355.59     1043.59    240.72 o 
   8  -4   7      718.28      711.93    277.07 o 
   9  -4   7        3.64      392.67    288.54 o 
  10  -4   7      711.03      166.43    326.66 o 
  11  -4   7      363.90      154.77    379.19 o 
 -12  -3   7       20.67     -115.29    432.87 o 
 -11  -3   7      109.69     -344.31    535.39 o 
 -10  -3   7     4285.08     4935.55    457.55 o 
  -9  -3   7      241.16      359.79    231.51 o 
  -8  -3   7      950.70      947.83    201.26 o 
  -7  -3   7      239.46       98.76    173.21 o 
  -6  -3   7        0.10      279.96    196.22 o 
  -5  -3   7     8281.53     7901.18    341.06 o 
  -4  -3   7     9418.72     9121.80    360.21 o 
  -3  -3   7     2228.54     2147.79    160.82 o 
  -2  -3   7    14033.64    14314.29    484.49 o 
  -1  -3   7     6218.29     5842.83    208.05 o 
   0  -3   7      359.16      519.86     86.64 o 
   1  -3   7       74.49       76.21     77.46 o 
   2  -3   7     2872.33     2882.11    156.97 o 
   3  -3   7       49.62      187.91     84.62 o 
   4  -3   7       11.46      177.48     94.94 o 
   5  -3   7      473.16      522.21    137.11 o 
   6  -3   7     1114.16      913.60    128.46 o 
   7  -3   7     1802.04     1915.16    198.15 o 
   8  -3   7      494.58      242.26    244.47 o 
   9  -3   7      366.93       54.95    518.72 o 
  10  -3   7      204.77       28.09    420.81 o 
  11  -3   7      235.01     -358.52    358.52 o 
  12  -3   7       89.88     -410.44    410.44 o 
 -12  -2   7     2726.83     3107.99    465.39 o 
 -11  -2   7      418.01      854.12    460.39 o 
 -10  -2   7     1979.14     2164.68    393.73 o 
  -9  -2   7     8761.43     8899.31    948.60 o 
  -8  -2   7     1189.16     1111.14    280.56 o 
  -7  -2   7     2729.94     2964.34    233.21 o 
  -6  -2   7     4727.99     4712.82    280.87 o 
  -5  -2   7     3555.73     3202.10    223.77 o 
  -4  -2   7     3273.77     3356.29    204.09 o 
  -3  -2   7     1012.47      888.40    120.49 o 
  -2  -2   7     4776.68     4609.66    222.05 o 
  -1  -2   7     4231.46     4408.07    263.40 o 
   0  -2   7     2369.93     2378.87    136.25 o 
   1  -2   7       53.83      -79.98     79.98 o 
   2  -2   7     2773.32     3132.40    166.58 o 
   3  -2   7     1814.51     2128.67    131.93 o 
   4  -2   7     2054.64     2347.54    253.71 o 
   5  -2   7       47.32       41.48     98.67 o 
   6  -2   7      588.21      636.37    160.85 o 
   7  -2   7       62.46     -117.88    164.29 o 
   8  -2   7      918.87      668.45    185.56 o 
   9  -2   7      680.88      858.29    268.10 o 
  10  -2   7      491.87     1204.03    315.23 o 
  11  -2   7     1288.08     2302.46    981.20 o 
  12  -2   7     5365.98     5274.16    475.53 o 
 -12  -1   7      175.72      605.07    429.91 o 
 -11  -1   7       16.97      193.95    374.31 o 
 -10  -1   7     6884.96     7775.71    540.13 o 
  -9  -1   7        2.54      193.50    226.88 o 
  -8  -1   7      564.12      243.56    196.26 o 
  -7  -1   7     1169.56     1062.70    185.00 o 
  -6  -1   7     1223.23     1224.97    280.86 o 
  -5  -1   7    15784.78    16132.56    465.21 o 
  -4  -1   7     8764.66     9162.77    354.41 o 
  -3  -1   7        3.73       -1.07     91.24 o 
  -2  -1   7     1012.87      885.33    145.82 o 
  -1  -1   7    12101.13    11362.89    321.82 o 
   0  -1   7       94.37      168.23    107.65 o 
   1  -1   7     1867.42     2033.49    117.14 o 
   2  -1   7       74.82      150.84     73.37 o 
   3  -1   7      175.05      258.29     79.98 o 
   4  -1   7      908.19     1039.00    102.01 o 
   5  -1   7       24.78       65.48     90.44 o 
   6  -1   7      135.04      -68.97    102.72 o 
   7  -1   7     4021.71     3911.92    267.31 o 
   8  -1   7      632.68     1029.12    199.35 o 
   9  -1   7      234.70      140.51    207.98 o 
  10  -1   7     1299.72     1234.23    472.89 o 
  11  -1   7      408.32     -109.82    574.97 o 
  12  -1   7        1.89     -123.33    381.77 o 
 -12   0   7     2104.44     2414.15    457.94 o 
 -11   0   7      253.79      816.56    374.17 o 
 -10   0   7     2008.21     1822.94    345.41 o 
  -9   0   7    13825.86    14328.16    576.31 o 
  -8   0   7      421.03      528.35    201.67 o 
  -7   0   7     2172.90     2238.20    203.79 o 
  -6   0   7     2480.74     2520.55    166.43 o 
  -5   0   7     6633.92     6586.78    253.72 o 
  -4   0   7     2830.63     3102.73    163.64 o 
  -3   0   7      561.80      539.54     83.70 o 
  -2   0   7      355.78      413.62     66.10 o 
  -1   0   7     2653.20     2573.67    118.74 o 
   0   0   7     2870.63     2984.07    171.99 o 
   1   0   7      750.02      861.43     73.67 o 
   2   0   7      247.00      253.28     63.10 o 
   3   0   7     2474.09     2718.79    142.34 o 
   4   0   7      397.57      371.20    137.71 o 
   5   0   7      179.50      134.39    108.25 o 
   6   0   7      335.46      210.11    109.45 o 
   7   0   7       57.32      244.87    148.30 o 
   8   0   7     1152.72     1129.07    242.56 o 
   9   0   7      788.25      837.74    206.02 o 
  10   0   7     1585.05     1652.80    240.97 o 
  11   0   7     1156.09      567.07    336.86 o 
  12   0   7     1769.30     1607.92    689.55 o 
 -11   1   7       15.13     -377.54    377.54 o 
 -10   1   7     5097.27     5708.41    466.19 o 
  -9   1   7       11.62     -229.53    229.53 o 
  -8   1   7     2447.69     2344.13    230.17 o 
  -7   1   7       30.17     -173.00    173.00 o 
  -6   1   7      872.25     1009.48    168.13 o 
  -5   1   7     3940.89     4131.39    204.54 o 
  -4   1   7    10968.07    11157.11    343.20 o 
  -3   1   7      352.28      360.47     79.00 o 
  -2   1   7      930.33      991.00     79.98 o 
  -1   1   7     5912.78     5938.87    190.76 o 
   0   1   7       18.33       -5.47     51.63 o 
   1   1   7      395.62      475.19     82.45 o 
   2   1   7     6078.27     6392.98    204.24 o 
   3   1   7        2.98       22.24     62.57 o 
   4   1   7      101.32       -5.36     69.91 o 
   5   1   7     3121.96     2943.52    155.32 o 
   6   1   7       75.11       -3.49    125.75 o 
   7   1   7     7318.38     6442.79    311.57 o 
   8   1   7     2957.89     2382.56    211.34 o 
   9   1   7      255.57      279.84    198.55 o 
  10   1   7     1500.74     1516.86    454.75 o 
  11   1   7        6.98      297.96    263.69 o 
  12   1   7      184.45     -369.03    369.03 o 
  13   1   7     1361.15     1382.75    430.65 o 
 -11   2   7      535.45      739.37    664.55 o 
 -10   2   7      172.65      275.59    333.21 o 
  -9   2   7     6035.75     6004.08    381.48 o 
  -8   2   7     1176.27     1383.07    212.99 o 
  -7   2   7     1748.69     1693.97    172.72 o 
  -6   2   7     2439.60     2615.69    206.27 o 
  -5   2   7     1655.06     1679.36    138.66 o 
  -4   2   7      270.42       40.40     95.90 o 
  -3   2   7      856.46      947.46    141.92 o 
  -2   2   7      514.76      531.35     85.43 o 
  -1   2   7     2893.26     2995.42    124.90 o 
   0   2   7     1880.78     1902.71    129.90 o 
   1   2   7      218.13      302.76     50.32 o 
   2   2   7       36.71      155.82     63.14 o 
   3   2   7       39.31       34.00     55.76 o 
   4   2   7      144.84       66.18     68.56 o 
   5   2   7      433.70      501.00    108.53 o 
   6   2   7       22.34      117.55    126.47 o 
   7   2   7      397.67      636.84    148.62 o 
   8   2   7     2226.85     2289.30    259.71 o 
   9   2   7     1781.99     1596.02    214.56 o 
  10   2   7      919.48      985.34    230.75 o 
  11   2   7     2167.45     2331.86    278.59 o 
  12   2   7     8011.94     7240.39    875.77 o 
  13   2   7     1111.81     1392.34    570.80 o 
 -11   3   7      123.06       70.62    404.44 o 
 -10   3   7      835.25      672.41    340.80 o 
  -9   3   7     1414.03     1632.38    304.15 o 
  -8   3   7     2336.40     2112.53    207.07 o 
  -7   3   7      282.73      160.58    158.10 o 
  -6   3   7     1064.50      953.02    142.19 o 
  -5   3   7      152.17      164.68    116.55 o 
  -4   3   7     2662.90     2658.14    160.61 o 
  -3   3   7      200.26      172.09     85.00 o 
  -2   3   7        8.46      106.68    108.25 o 
  -1   3   7      215.21      322.78     58.33 o 
   0   3   7     7704.31     7399.24    260.03 o 
   1   3   7     2470.55     2297.12    104.13 o 
   2   3   7     1405.52     1325.12     82.63 o 
   3   3   7      187.72      241.61     55.14 o 
   4   3   7     1930.50     1946.24    110.06 o 
   5   3   7     8506.70     8872.10    333.87 o 
   6   3   7      215.23      151.04    119.36 o 
   7   3   7     8994.62     9480.76    385.49 o 
   8   3   7     5583.46     5115.78    290.65 o 
   9   3   7      563.20      490.15    190.53 o 
  10   3   7       19.40     -173.47    220.08 o 
  11   3   7      434.12      247.30    254.95 o 
  12   3   7      511.18      227.10    284.80 o 
  13   3   7     3224.02     3043.28    339.29 o 
 -11   4   7     1428.54     1202.48    420.55 o 
 -10   4   7        3.75     -177.65    418.73 o 
  -9   4   7     4785.93     4716.33    409.00 o 
  -8   4   7     1633.92     1647.88    198.38 o 
  -7   4   7       29.44      242.73    198.45 o 
  -6   4   7      496.90      767.36    141.68 o 
  -5   4   7     1409.65     1422.18    139.58 o 
  -4   4   7      843.12      883.36    106.99 o 
  -3   4   7    11657.11    11578.27    345.89 o 
  -2   4   7       21.42      -68.36     68.36 o 
  -1   4   7     1675.56     1588.43     93.06 o 
   0   4   7       60.18      214.96     71.03 o 
   1   4   7     2149.29     2399.75    224.86 o 
   2   4   7      598.61      707.36     86.33 o 
   3   4   7     2971.00     3121.86    133.54 o 
   4   4   7       15.31       56.97     75.17 o 
   5   4   7      198.86      188.27    101.81 o 
   6   4   7      128.36      258.64    122.83 o 
   7   4   7     1664.84     2048.69    378.78 o 
   8   4   7     2167.71     2473.65    204.97 o 
   9   4   7     9375.42     9004.75    408.64 o 
  10   4   7     5211.04     5157.86    335.42 o 
  11   4   7     1030.01      715.81    258.60 o 
  12   4   7     5768.07     6281.09    491.47 o 
  13   4   7     2754.62     2614.82    332.75 o 
 -11   5   7       76.43      566.64    583.30 o 
 -10   5   7      513.54     1305.82    893.70 o 
  -9   5   7      441.26      541.54    266.59 o 
  -8   5   7      414.26      260.76    195.95 o 
  -7   5   7      580.61      697.46    172.48 o 
  -6   5   7      477.86      237.29    144.10 o 
  -5   5   7       81.08      268.57    126.94 o 
  -4   5   7    13304.93    13730.43    409.67 o 
  -3   5   7       80.43       65.99     87.92 o 
  -2   5   7      403.60      496.37     78.43 o 
  -1   5   7     7825.68     8075.71    245.93 o 
   0   5   7     6089.50     6291.84    239.90 o 
   1   5   7     8969.58     9182.12    310.19 o 
   2   5   7     2575.34     2650.65    125.09 o 
   3   5   7      264.02      250.94     76.98 o 
   4   5   7      128.70      119.28     66.21 o 
   5   5   7     8680.41     8620.26    327.93 o 
   6   5   7        1.92      192.61    209.40 o 
   7   5   7     5286.33     5019.62    270.42 o 
   8   5   7     3913.80     4119.02    352.18 o 
   9   5   7     4753.27     4578.97    357.45 o 
  10   5   7      620.79      800.33    220.39 o 
  11   5   7       30.94      377.41    249.47 o 
  12   5   7      743.04      497.91    285.82 o 
  13   5   7     4069.50     3654.18    356.44 o 
 -10   6   7       42.45     -229.15    516.64 o 
  -9   6   7     4098.48     3884.99    621.09 o 
  -8   6   7      688.91     1096.52    202.08 o 
  -7   6   7      540.30      415.06    173.85 o 
  -6   6   7      789.57      884.88    154.34 o 
  -5   6   7     1431.61     1175.23    137.05 o 
  -4   6   7      440.87      385.89    119.07 o 
  -3   6   7      379.78      241.14     93.48 o 
  -2   6   7        0.81      122.36    101.19 o 
  -1   6   7      255.86      251.51     64.90 o 
   0   6   7    10773.15    10445.75    423.14 o 
   1   6   7      483.13      518.24     86.80 o 
   2   6   7      347.89      475.53     67.35 o 
   3   6   7     4731.43     4657.17    175.84 o 
   4   6   7     9101.36     8882.66    277.51 o 
   5   6   7       95.20      158.49     69.76 o 
   6   6   7      287.24      287.40    121.92 o 
   7   6   7     1680.26     1474.63    165.74 o 
   8   6   7     5885.37     6038.78    308.02 o 
   9   6   7     6329.75     6547.36    356.65 o 
  10   6   7     4049.83     4436.17    322.75 o 
  11   6   7     1674.49     1501.99    261.63 o 
  12   6   7     4274.10     4603.54    461.47 o 
  13   6   7     5838.05     5873.26   1122.86 o 
  -9   7   7      260.83       19.91    347.20 o 
  -8   7   7      385.76      492.81    208.04 o 
  -7   7   7     2116.29     2003.56    196.78 o 
  -6   7   7      332.86      520.89    169.01 o 
  -5   7   7       42.21       23.66    136.13 o 
  -4   7   7     5635.24     5412.71    240.26 o 
  -3   7   7      564.37      752.90    100.65 o 
  -2   7   7       35.26      -82.66     96.22 o 
  -1   7   7      826.46      803.24     83.17 o 
   0   7   7      786.71      712.07    103.75 o 
   1   7   7      518.17      560.57    103.56 o 
   2   7   7     1127.70     1248.59     85.22 o 
   3   7   7     1706.63     1848.77    115.13 o 
   4   7   7     3259.96     3376.83    217.10 o 
   5   7   7    31032.42    31550.94    934.24 o 
   6   7   7     1072.38      878.72    128.69 o 
   7   7   7    24328.95    24159.04    767.97 o 
   8   7   7     9871.94     9838.59    397.17 o 
   9   7   7       12.98      199.38    187.75 o 
  10   7   7      328.18      470.84    217.87 o 
  11   7   7      217.63      475.74    314.43 o 
  12   7   7       75.14      -27.45    283.43 o 
  13   7   7     4245.26     4344.11    529.14 o 
 -10   8   7      268.69      804.12    641.63 o 
  -9   8   7     1226.77      191.66    562.47 o 
  -8   8   7      813.04      960.36    420.80 o 
  -7   8   7     1251.47     1005.25    221.77 o 
  -6   8   7       31.79      104.63    161.31 o 
  -5   8   7      307.62      291.36    182.82 o 
  -4   8   7       37.20      141.96    117.00 o 
  -3   8   7      959.38     1057.95    122.58 o 
  -2   8   7     2169.68     2554.49    139.66 o 
  -1   8   7     1660.47     1524.98    112.13 o 
   0   8   7      366.02      485.71    128.79 o 
   1   8   7     8846.18     9790.73    349.18 o 
   2   8   7     3626.82     4198.96    242.96 o 
   3   8   7      940.59      901.82     88.97 o 
   4   8   7    32293.63    33100.71    927.32 o 
   5   8   7     1395.59     1345.18    105.72 o 
   6   8   7       14.42      114.03     93.21 o 
   7   8   7    10984.84    10581.89    451.53 o 
   8   8   7    22712.88    21655.92    719.39 o 
   9   8   7     5745.77     5898.49    390.15 o 
  10   8   7      247.82      466.23    222.57 o 
  11   8   7     5154.41     5258.32    368.67 o 
  12   8   7     6348.68     7311.85   1020.78 o 
  13   8   7     2238.42     2895.83    493.72 o 
 -10   9   7      228.81      679.13    666.63 o 
  -9   9   7      500.49      395.81    591.63 o 
  -8   9   7      663.41      199.81    341.09 o 
  -7   9   7      132.28       28.96    227.43 o 
  -6   9   7       57.81       62.16    200.42 o 
  -5   9   7      154.42      -29.08    143.15 o 
  -4   9   7       79.69      106.66    126.11 o 
  -3   9   7      125.91      138.80    107.53 o 
  -2   9   7      568.65      563.39     99.59 o 
  -1   9   7     2872.36     3137.42    165.20 o 
   0   9   7       81.82      137.27    134.04 o 
   1   9   7      500.93      868.41    131.01 o 
   2   9   7     1484.25     1598.57    116.60 o 
   3   9   7     3789.58     4105.30    184.34 o 
   4   9   7     2994.33     2995.98    162.68 o 
   5   9   7    23396.97    22899.08    659.01 o 
   6   9   7       43.13       79.90     93.12 o 
   7   9   7     2737.45     2950.89    206.96 o 
   8   9   7    19497.47    18851.51    875.38 o 
   9   9   7      636.63      756.13    194.30 o 
  10   9   7       22.27     -219.82    219.82 o 
  11   9   7       66.03      131.42    253.74 o 
  12   9   7       96.64      335.78    474.97 o 
  13   9   7     4316.82     4705.90    970.78 o 
  -9  10   7      865.35     1483.25    620.80 o 
  -8  10   7      291.66      249.82    360.62 o 
  -7  10   7      408.52      627.49    319.67 o 
  -6  10   7       36.13      243.85    210.63 o 
  -5  10   7      430.37       24.34    183.07 o 
  -4  10   7       21.27     -128.11    132.31 o 
  -3  10   7      222.89       92.31    114.91 o 
  -2  10   7       18.93      120.85    113.06 o 
  -1  10   7      223.81      292.40     97.90 o 
   0  10   7     7890.70     7861.60    313.92 o 
   1  10   7      318.82      172.88     83.62 o 
   2  10   7     3425.69     3551.58    170.23 o 
   3  10   7     6054.39     5807.21    223.39 o 
   4  10   7     8069.06     8174.15    289.86 o 
   5  10   7      341.13      417.12     95.03 o 
   6  10   7     2661.02     2445.82    157.91 o 
   7  10   7     1938.71     2019.08    182.94 o 
   8  10   7     1707.11     1820.88    199.32 o 
   9  10   7    11592.98    11902.07    491.01 o 
  10  10   7     2959.42     2757.78    279.00 o 
  11  10   7     2735.32     3036.22    426.47 o 
  12  10   7     7313.10     7128.93    556.79 o 
  13  10   7     3021.69     3630.88    518.72 o 
  -9  11   7      353.48      483.31    637.47 o 
  -8  11   7     1013.04      417.72    375.41 o 
  -7  11   7        7.10       66.19    339.57 o 
  -6  11   7       18.43      377.38    293.51 o 
  -5  11   7      169.04      256.51    195.55 o 
  -4  11   7      413.88      224.88    172.16 o 
  -3  11   7      278.94      225.19    149.14 o 
  -2  11   7        1.85      -84.50    113.76 o 
  -1  11   7     5455.51     5483.11    357.22 o 
   0  11   7      509.86      629.41    103.16 o 
   1  11   7      602.34      370.49     94.42 o 
   2  11   7        2.48      -48.82     91.56 o 
   3  11   7     2251.03     2079.75    212.89 o 
   4  11   7     4593.39     4446.17    238.75 o 
   5  11   7    11107.90    10823.33    348.10 o 
   6  11   7     5249.70     5094.11    233.74 o 
   7  11   7     3852.58     3709.81    241.82 o 
   8  11   7    17188.18    17627.53    624.75 o 
   9  11   7     1867.35     2003.13    225.36 o 
  10  11   7       13.87      218.10    226.08 o 
  11  11   7      265.50      786.52    345.03 o 
  12  11   7        0.99      157.68    379.50 o 
  13  11   7     2466.55     2222.84    428.59 o 
  -8  12   7      360.82      627.07    401.49 o 
  -7  12   7        1.16     -117.26    347.54 o 
  -6  12   7        4.18     -226.23    311.91 o 
  -5  12   7       94.59     -295.82    295.82 o 
  -4  12   7        8.46     -189.89    189.89 o 
  -3  12   7       78.92      -27.88    166.12 o 
  -2  12   7      230.94      252.69    156.21 o 
  -1  12   7      527.58      588.07    143.05 o 
   0  12   7     8996.37     8787.38    343.49 o 
   1  12   7     1995.66     1957.79    134.03 o 
   2  12   7     3086.27     3114.22    184.65 o 
   3  12   7     3925.16     3776.92    301.89 o 
   4  12   7     7387.28     7458.84    274.68 o 
   5  12   7       12.00      -38.91    106.72 o 
   6  12   7      371.93      303.17    118.47 o 
   7  12   7       96.19      312.91    161.06 o 
   8  12   7     1989.05     1994.83    201.98 o 
   9  12   7    10170.21     8969.73    425.58 o 
  10  12   7     1984.13     2025.68    257.99 o 
  11  12   7     1773.10     1455.18    363.62 o 
  12  12   7     4481.29     4489.10    562.47 o 
  13  12   7     3077.72     2561.43    456.39 o 
  -8  13   7      316.04      495.75    436.00 o 
  -7  13   7      165.01     -297.32    382.69 o 
  -6  13   7        8.86     -106.41    654.13 o 
  -5  13   7       11.73      -16.34    297.16 o 
  -4  13   7       84.43      -98.42    362.48 o 
  -3  13   7      229.91      314.54    185.36 o 
  -2  13   7      710.89      763.50    287.00 o 
  -1  13   7     1380.42     1364.43    194.91 o 
   0  13   7      383.87      252.91    131.10 o 
   1  13   7     1946.77     2088.86    201.46 o 
   2  13   7       38.54       51.79    110.50 o 
   3  13   7     1217.59     1233.69    122.12 o 
   4  13   7     5137.31     4541.91    223.76 o 
   5  13   7    11152.89    11008.87    371.47 o 
   6  13   7     8312.50     8502.24    319.12 o 
   7  13   7     7070.92     6624.16    341.66 o 
   8  13   7     8458.75     8705.94    400.68 o 
   9  13   7     2859.22     2817.24    259.84 o 
  10  13   7      168.16      -68.54    320.11 o 
  11  13   7      255.93      -27.35    363.58 o 
  12  13   7      308.99      -92.45    394.87 o 
  13  13   7      617.09      889.07    643.72 o 
  -7  14   7        4.18      137.81    481.22 o 
  -6  14   7      484.62      202.72    363.84 o 
  -5  14   7       89.23     -329.81    329.81 o 
  -4  14   7        1.96     -297.56    297.56 o 
  -3  14   7        2.62      -95.25    268.74 o 
  -2  14   7     6614.32     6404.47    360.30 o 
  -1  14   7      257.38      -46.29    161.75 o 
   0  14   7      993.74      702.16    156.76 o 
   1  14   7     7932.19     8109.41    303.93 o 
   2  14   7      804.28      784.22    124.52 o 
   3  14   7      877.22      635.93    124.68 o 
   4  14   7     6845.51     6798.99    280.31 o 
   5  14   7      455.52      331.88    130.01 o 
   6  14   7     2132.76     2269.03    167.24 o 
   7  14   7      421.87      346.39    142.21 o 
   8  14   7     1793.19     1770.77    221.65 o 
   9  14   7     6455.62     6313.74    367.58 o 
  10  14   7     6588.36     6670.97    498.27 o 
  11  14   7     2396.41     2855.70    394.87 o 
  12  14   7      960.42     1407.13    810.37 o 
  -7  15   7      255.49     1220.12    447.55 o 
  -6  15   7      183.96      104.27    391.70 o 
  -5  15   7       70.41      548.25    481.22 o 
  -4  15   7      513.94     -130.50    312.25 o 
  -3  15   7     2123.91     2734.23    462.48 o 
  -2  15   7     2668.13     2822.13    328.24 o 
  -1  15   7        9.37       19.16    178.74 o 
   0  15   7     4920.27     4659.66    385.33 o 
   1  15   7      220.12      324.15    156.19 o 
   2  15   7     5127.90     5224.06    257.76 o 
   3  15   7     1380.07     1293.47    140.99 o 
   4  15   7     1997.24     2023.93    176.53 o 
   5  15   7    21423.72    21617.93    632.43 o 
   6  15   7     7220.37     7424.23    314.45 o 
   7  15   7      424.46      365.61    163.57 o 
   8  15   7     8292.18     7902.04    415.22 o 
   9  15   7     1971.93     1668.44    303.69 o 
  10  15   7      386.83      451.66    816.62 o 
  11  15   7     1517.58     1473.09    545.80 o 
  12  15   7        1.50     -425.52    425.52 o 
  -6  16   7       10.46      446.92    427.07 o 
  -5  16   7       76.01       -4.15    379.91 o 
  -4  16   7       26.53      392.07    347.60 o 
  -3  16   7       24.80      276.80    315.07 o 
  -2  16   7      327.17      309.70    284.01 o 
  -1  16   7      603.03       15.31    252.55 o 
   0  16   7     2017.21     2123.80    310.40 o 
   1  16   7    10819.86     9824.66    443.25 o 
   2  16   7     4476.85     4004.81    361.19 o 
   3  16   7        6.03      -83.86    159.79 o 
   4  16   7     9545.22    10052.24    373.36 o 
   5  16   7     3687.15     3386.42    220.53 o 
   6  16   7    11127.47    11551.49    567.09 o 
   7  16   7       82.85      165.40    161.82 o 
   8  16   7       13.11      -94.18    219.25 o 
   9  16   7     9712.37     8729.61    747.88 o 
  10  16   7     4885.81     4502.64    433.58 o 
  11  16   7     1677.07     1792.75    413.29 o 
  12  16   7      862.42     1334.95    445.75 o 
  -6  17   7        8.41      110.66    457.77 o 
  -5  17   7        4.64     -368.70    406.53 o 
  -4  17   7     3927.98     3775.47    804.12 o 
  -3  17   7     2366.60     2251.20    354.92 o 
  -2  17   7      688.00      191.83    308.67 o 
  -1  17   7       99.19      110.02    272.22 o 
   0  17   7      687.83      574.35    406.23 o 
   1  17   7       52.80     -235.13    236.05 o 
   2  17   7     4223.11     3754.82    267.01 o 
   3  17   7      265.98      189.89    176.00 o 
   4  17   7      255.71      329.00    175.47 o 
   5  17   7    14382.65    14233.74    802.50 o 
   6  17   7     9157.90     8883.58    648.49 o 
   7  17   7      273.77      152.21    175.00 o 
   8  17   7     9402.74     9353.12    677.05 o 
   9  17   7      641.61      732.54    336.08 o 
  10  17   7      226.21      -30.69    377.13 o 
  11  17   7      168.29      -62.63    431.23 o 
  -5  18   7      243.06       77.02    458.31 o 
  -4  18   7      186.64      672.21    400.15 o 
  -3  18   7     1772.81     1787.20    365.28 o 
  -2  18   7     2603.02     2832.85    375.62 o 
  -1  18   7      211.83      -21.32    298.95 o 
   0  18   7     1364.95     1387.43    283.37 o 
   1  18   7     8106.54     7940.59    522.18 o 
   2  18   7     2329.86     3180.85    706.21 o 
   3  18   7        7.65     -100.84    192.55 o 
   4  18   7     3666.95     3797.52    564.23 o 
   5  18   7     2675.27     2580.18    237.70 o 
   6  18   7     8455.72     8260.85    379.76 o 
   7  18   7      622.26      566.06    215.66 o 
   8  18   7      690.76      467.30    324.93 o 
   9  18   7     8923.53     8005.27    602.59 o 
  10  18   7     3958.99     3457.79    429.43 o 
  11  18   7      178.15      368.34   1195.77 o 
  -4  19   7     1967.87     2139.07    442.80 o 
  -3  19   7     1542.64     1222.49    397.82 o 
  -2  19   7       14.42      -24.65    347.99 o 
  -1  19   7        4.84      -16.36    322.63 o 
   0  19   7     3307.24     3117.18    827.04 o 
   1  19   7      300.34       96.61    789.54 o 
   2  19   7     2607.12     3053.41    341.41 o 
   3  19   7     1556.08     1056.05    270.50 o 
   4  19   7      676.31      777.97    213.90 o 
   5  19   7    12708.19    13358.36    566.33 o 
   6  19   7     7791.41     8589.62    448.56 o 
   7  19   7      800.08      766.80    238.40 o 
   8  19   7     3754.49     4521.31    449.98 o 
   9  19   7     2089.15      903.87    549.97 o 
  10  19   7      761.70      712.05    412.28 o 
  -3  20   7     1071.82     1341.31   1064.53 o 
  -2  20   7     1555.30     2506.52    406.69 o 
  -1  20   7        1.73     -117.37    354.15 o 
   0  20   7     3928.13     3939.11    729.13 o 
   1  20   7     5878.64     6737.55    899.95 o 
   2  20   7     2004.32     2092.44    336.92 o 
   3  20   7     1776.68     2070.83    314.88 o 
   4  20   7      619.84      933.58    295.82 o 
   5  20   7     2239.96     1784.38    300.33 o 
   6  20   7     2212.06     2207.08    414.56 o 
   7  20   7      159.09      256.17    316.65 o 
   8  20   7        1.10      433.31    474.97 o 
   9  20   7     5386.21     4917.19    481.09 o 
  -2  21   7       58.53       54.08    430.08 o 
  -1  21   7      529.00      207.77    393.78 o 
   0  21   7     3733.23     4026.33    783.29 o 
   1  21   7     2517.26     2781.07    380.75 o 
   2  21   7      911.72      294.57    333.38 o 
   3  21   7      100.67      142.58    317.16 o 
   4  21   7     1981.13     2009.48    339.12 o 
   5  21   7     8896.63     8095.29    578.23 o 
   6  21   7     1132.00      516.64    433.31 o 
   7  21   7     1125.21      695.80    412.48 o 
   8  21   7     3286.95     2962.34    537.47 o 
   9  21   7      254.55     1074.94    558.30 o 
   0  22   7     1211.70      344.07    752.04 o 
   1  22   7     5831.85     6626.14    614.57 o 
   2  22   7      587.84      524.50    364.23 o 
   3  22   7      122.45      475.46    354.69 o 
   4  22   7     2698.64     3161.89    398.60 o 
   5  22   7      477.14      841.62    474.97 o 
   6  22   7     2181.19     2124.89    495.81 o 
   2  23   7      600.55     1124.40    403.98 o 
   3  23   7     1823.17     2809.96    417.23 o 
   4  23   7      384.58      474.97    537.47 o 
   5  23   7     4995.06     4449.76    695.80 o 
  -5 -17   8        9.77     -245.05    395.59 o 
  -4 -17   8       21.80      323.14    388.05 o 
  -3 -17   8      210.19      321.26    390.29 o 
  -2 -17   8       73.77      241.76    402.14 o 
  -1 -17   8      304.19      208.72    414.28 o 
   0 -17   8      137.13       30.93    847.87 o 
   1 -17   8      781.50      597.49    460.78 o 
  -6 -16   8        7.09      252.06    359.92 o 
  -5 -16   8      118.46     -168.55    354.69 o 
  -4 -16   8      169.00      281.49    354.69 o 
  -3 -16   8        5.20      270.75    363.77 o 
  -2 -16   8      349.82     1058.13    375.55 o 
  -1 -16   8       14.92      144.76    587.47 o 
   0 -16   8      320.88      -60.89    399.86 o 
   1 -16   8        6.31      520.72    423.51 o 
   2 -16   8      251.19      447.34    435.84 o 
   3 -16   8      533.39       25.60    470.87 o 
  -7 -15   8        4.15      -76.85    338.36 o 
  -6 -15   8        9.73      386.71    330.31 o 
  -5 -15   8       69.69       97.15    333.21 o 
  -4 -15   8      238.47      233.88    330.25 o 
  -3 -15   8     1115.81      952.14    335.51 o 
  -2 -15   8     1463.17     1405.98    356.48 o 
  -1 -15   8      294.49      494.86    350.44 o 
   0 -15   8        1.80     -162.64    365.00 o 
   1 -15   8      924.11     1164.01    385.53 o 
   2 -15   8     1509.85     1860.09    419.84 o 
   3 -15   8      758.57     1296.79    297.24 o 
   4 -15   8      333.27      236.96    341.11 o 
  -8 -14   8        0.61      412.65    302.82 o 
  -7 -14   8       10.67     -185.71    313.26 o 
  -6 -14   8       37.35      129.88    677.05 o 
  -5 -14   8       56.31      218.64    299.99 o 
  -4 -14   8        0.59      215.44    324.98 o 
  -3 -14   8      556.58      553.62    304.87 o 
  -2 -14   8      494.44      232.69    310.30 o 
  -1 -14   8       30.70      302.07    312.29 o 
   0 -14   8      477.74     1438.40    330.96 o 
   1 -14   8      120.75      -37.08    574.97 o 
   2 -14   8      536.68     1138.19    268.11 o 
   3 -14   8     1372.32     1441.90    303.60 o 
   4 -14   8     1241.93     1146.25    327.58 o 
   5 -14   8       80.21      324.52    496.04 o 
  -9 -13   8       44.01      -20.47    305.71 o 
  -8 -13   8      167.25      236.67    278.25 o 
  -7 -13   8      488.85      754.72    284.65 o 
  -6 -13   8        0.01      149.23    244.77 o 
  -5 -13   8      158.83        6.38    370.81 o 
  -4 -13   8      493.38      994.64    281.01 o 
  -3 -13   8     1577.17     1277.84    627.05 o 
  -2 -13   8     3388.89     2825.11    472.89 o 
  -1 -13   8      925.98      743.09    285.59 o 
   0 -13   8      218.16      263.62    381.23 o 
   1 -13   8     4491.02     4807.16    425.32 o 
   2 -13   8     1576.99     1778.17    260.45 o 
   3 -13   8      222.44     -100.05    269.47 o 
   4 -13   8       36.14      212.79    287.32 o 
   5 -13   8      934.64     1253.75    320.98 o 
   6 -13   8      183.89     -280.63    390.33 o 
  -9 -12   8        0.86     -144.55    294.91 o 
  -8 -12   8        4.29      428.60    415.27 o 
  -7 -12   8       19.43     -240.37    240.37 o 
  -6 -12   8       99.25      232.84    230.04 o 
  -5 -12   8       79.53     -219.36    219.36 o 
  -4 -12   8      102.25      211.08    406.23 o 
  -3 -12   8     4746.94     4760.83    416.68 o 
  -2 -12   8     1840.92     2629.68    322.90 o 
  -1 -12   8      233.19      666.02    269.46 o 
   0 -12   8        0.34      189.97    391.65 o 
   1 -12   8      143.54      272.04    205.37 o 
   2 -12   8     1357.27     1318.90    236.21 o 
   3 -12   8     1915.32     2106.75    267.26 o 
   4 -12   8     1570.57     1965.73    350.78 o 
   5 -12   8     2070.88     2522.12    324.37 o 
   6 -12   8     6987.64     7224.55    567.08 o 
   7 -12   8     2616.09     3476.10    426.43 o 
 -10 -11   8      433.79       85.22    443.48 o 
  -9 -11   8      201.33      156.03    286.55 o 
  -8 -11   8      403.92      507.64    283.65 o 
  -7 -11   8      407.99      183.06    229.93 o 
  -6 -11   8      318.06      248.99    215.07 o 
  -5 -11   8      211.30      127.99    199.85 o 
  -4 -11   8      121.99      246.04    238.58 o 
  -3 -11   8      212.16      122.04    204.96 o 
  -2 -11   8     2153.30     2012.35    273.80 o 
  -1 -11   8    10263.28    10661.41    608.51 o 
   0 -11   8       53.22       -3.93    176.89 o 
   1 -11   8     4886.68     5031.12    335.99 o 
   2 -11   8     7594.55     8576.58    433.65 o 
   3 -11   8     1010.32      446.63    230.24 o 
   4 -11   8       16.87        6.77    249.56 o 
   5 -11   8     2483.38     2645.12    901.38 o 
   6 -11   8       71.56     -116.82    431.23 o 
   7 -11   8     2254.46     1790.06    384.26 o 
   8 -11   8     1171.01     1237.49    414.90 o 
 -10 -10   8      184.21      -14.35    439.56 o 
  -9 -10   8      124.54     -255.35    385.24 o 
  -8 -10   8      277.74      293.57    243.86 o 
  -7 -10   8     1291.54     1304.37    300.44 o 
  -6 -10   8      101.53      -81.75    202.59 o 
  -5 -10   8      604.30      378.54    272.17 o 
  -4 -10   8     2306.78     2573.26    228.21 o 
  -3 -10   8      230.93       70.76    177.31 o 
  -2 -10   8      817.18      717.05    279.78 o 
  -1 -10   8      321.82      264.76    220.90 o 
   0 -10   8      255.03      212.01    290.80 o 
   1 -10   8     1516.28     1389.16    196.17 o 
   2 -10   8      585.88      723.26    192.44 o 
   3 -10   8     4625.58     4309.09    308.31 o 
   4 -10   8     3974.67     4227.04    318.73 o 
   5 -10   8     1683.63     1324.35    249.93 o 
   6 -10   8     4996.08     5886.69    465.46 o 
   7 -10   8     1058.24     1413.86    368.73 o 
   8 -10   8      368.68      -66.36    381.51 o 
 -10  -9   8       71.70     -188.79    414.39 o 
  -9  -9   8        1.66      170.99    259.43 o 
  -8  -9   8      259.20      350.32    230.21 o 
  -7  -9   8      144.28      427.57    208.80 o 
  -6  -9   8      298.48      390.88    188.71 o 
  -5  -9   8       73.68       43.61    177.91 o 
  -4  -9   8        3.70       -1.20    168.97 o 
  -3  -9   8     1039.32      690.52    169.63 o 
  -2  -9   8      925.05      917.30    163.26 o 
  -1  -9   8    10546.10     9867.23    343.54 o 
   0  -9   8     1857.25     2074.15    236.85 o 
   1  -9   8     5994.51     5811.43    395.58 o 
   2  -9   8     8392.04     8897.98    801.96 o 
   3  -9   8     6168.46     6222.22    365.85 o 
   4  -9   8        5.09      211.69    252.20 o 
   5  -9   8      389.59      243.17    226.63 o 
   6  -9   8     1151.40      704.96    324.98 o 
   7  -9   8     5020.73     5380.82    483.14 o 
   8  -9   8     1416.58     1127.25    355.57 o 
   9  -9   8     2375.13     2664.27    420.18 o 
 -11  -8   8       69.73      157.97    443.48 o 
 -10  -8   8      536.25      721.62    393.41 o 
  -9  -8   8        8.67     -143.91    308.89 o 
  -8  -8   8       90.61      222.76    246.04 o 
  -7  -8   8        2.54      109.26    221.18 o 
  -6  -8   8      410.20      476.27    182.60 o 
  -5  -8   8     1570.11     1714.15    203.02 o 
  -4  -8   8      638.93      906.17    160.55 o 
  -3  -8   8      628.63      577.31    155.30 o 
  -2  -8   8     7320.88     7416.81    344.06 o 
  -1  -8   8        4.31      152.88    111.30 o 
   0  -8   8      915.60      718.21    285.51 o 
   1  -8   8      214.85      114.35    145.97 o 
   2  -8   8     2206.31     2257.73    202.62 o 
   3  -8   8     8086.01     8006.96    393.31 o 
   4  -8   8    12493.05    12890.01    534.68 o 
   5  -8   8     1217.50     1366.75    228.39 o 
   6  -8   8     8218.44     8190.64    690.24 o 
   7  -8   8     7992.99     8427.75    550.83 o 
   8  -8   8      192.73      311.28    331.19 o 
   9  -8   8      586.63      638.49    360.40 o 
  10  -8   8       10.54       35.98    406.69 o 
 -11  -7   8      792.09     -185.37    456.23 o 
 -10  -7   8      104.50      159.74    386.39 o 
  -9  -7   8      659.23      445.21    255.95 o 
  -8  -7   8        0.98      -52.10    213.67 o 
  -7  -7   8      382.37      695.00    197.81 o 
  -6  -7   8     1849.13     2089.48    207.82 o 
  -5  -7   8      719.10      718.38    166.40 o 
  -4  -7   8      330.55      474.02    146.73 o 
  -3  -7   8     2806.86     2870.00    210.63 o 
  -2  -7   8      988.21      807.38    147.64 o 
  -1  -7   8    17846.03    18814.97    533.46 o 
   0  -7   8     8769.40     8565.98    302.38 o 
   1  -7   8     2777.89     2781.82    168.73 o 
   2  -7   8     3220.87     2934.28    336.58 o 
   3  -7   8     7830.65     7256.43    354.03 o 
   4  -7   8      235.52      104.73    172.96 o 
   5  -7   8      133.06      429.39    191.47 o 
   6  -7   8     2703.70     2683.01    256.80 o 
   7  -7   8    15842.78    16449.14    780.65 o 
   8  -7   8     4640.91     4855.04    448.93 o 
   9  -7   8      392.73      826.06    349.03 o 
  10  -7   8     1737.13     2508.06    413.29 o 
 -11  -6   8       44.79      -23.89    425.44 o 
 -10  -6   8       72.02      164.09    375.41 o 
  -9  -6   8      305.26      209.01    250.00 o 
  -8  -6   8     1259.62     1047.03    224.99 o 
  -7  -6   8       69.08      129.79    184.69 o 
  -6  -6   8     3915.86     4258.34    288.92 o 
  -5  -6   8     8263.93     8034.08    365.31 o 
  -4  -6   8     3987.32     3640.68    239.68 o 
  -3  -6   8      126.08      -23.71    149.57 o 
  -2  -6   8    15139.23    15210.83    533.39 o 
  -1  -6   8       77.90      175.58     96.39 o 
   0  -6   8     1012.93     1003.10    109.36 o 
   1  -6   8     2084.72     2109.06    138.80 o 
   2  -6   8     1576.04     1271.82    167.68 o 
   3  -6   8     6558.40     6604.24    325.26 o 
   4  -6   8    48555.13    47830.93   1483.27 o 
   5  -6   8      950.36     1143.14    184.35 o 
   6  -6   8     1958.73     2062.12    224.20 o 
   7  -6   8    16968.34    17450.56    815.29 o 
   8  -6   8      403.89      497.49    291.62 o 
   9  -6   8      188.91       32.68    328.01 o 
  10  -6   8     1043.67     1103.78    385.40 o 
 -11  -5   8      122.55     -406.12    409.42 o 
 -10  -5   8      109.60      239.62    443.73 o 
  -9  -5   8      960.67      908.50    244.73 o 
  -8  -5   8       49.30      -77.66    216.67 o 
  -7  -5   8      697.73      938.38    196.74 o 
  -6  -5   8     4735.69     4691.17    302.52 o 
  -5  -5   8       92.29      267.26    142.54 o 
  -4  -5   8    11316.35    10792.06    420.44 o 
  -3  -5   8        0.58      -23.61    123.42 o 
  -2  -5   8      193.60       87.37    175.81 o 
  -1  -5   8    36506.87    35948.05    922.14 o 
   0  -5   8     3494.73     3638.02    286.86 o 
   1  -5   8     4034.52     3766.62    234.54 o 
   2  -5   8     6012.72     5600.03    232.82 o 
   3  -5   8    15761.28    15181.95    445.63 o 
   4  -5   8       91.06      271.80    116.13 o 
   5  -5   8    12053.73    11348.67    467.96 o 
   6  -5   8     2525.67     2197.41    228.19 o 
   7  -5   8     1113.51     1109.22    299.98 o 
   8  -5   8    15087.59    15374.57   1022.86 o 
   9  -5   8     1225.72     1225.88    356.23 o 
  10  -5   8      618.29      549.90    352.95 o 
  11  -5   8     8363.23     8179.37    889.54 o 
 -11  -4   8       11.77      825.97    406.06 o 
 -10  -4   8      247.98      869.62    362.33 o 
  -9  -4   8        3.88       77.78    236.57 o 
  -8  -4   8     2651.68     2988.16    263.08 o 
  -7  -4   8      810.60      697.77    187.88 o 
  -6  -4   8     2391.88     2524.30    180.79 o 
  -5  -4   8    14787.68    14548.85    529.54 o 
  -4  -4   8     2901.88     2880.24    249.73 o 
  -3  -4   8      420.58      364.79    117.95 o 
  -2  -4   8    33263.02    33134.95   1004.22 o 
  -1  -4   8     1839.69     1962.58    131.10 o 
   0  -4   8    26733.72    27964.23    732.58 o 
   1  -4   8     4137.97     4428.69    192.93 o 
   2  -4   8     6502.89     6614.49    243.52 o 
   3  -4   8    17035.94    15771.13    456.42 o 
   4  -4   8    20228.06    19695.72    626.03 o 
   5  -4   8      933.21      965.73    125.91 o 
   6  -4   8     7623.70     8072.27    477.81 o 
   7  -4   8    15876.58    15686.85    733.57 o 
   8  -4   8     2007.91     1809.50    510.39 o 
   9  -4   8      744.68     1039.34    304.91 o 
  10  -4   8      501.27      486.39    333.60 o 
  11  -4   8       18.82     -140.73    377.54 o 
 -11  -3   8       19.33     -354.06    464.56 o 
 -10  -3   8      716.60      364.00    352.08 o 
  -9  -3   8      843.25     1129.47    250.93 o 
  -8  -3   8        2.81       67.21    203.05 o 
  -7  -3   8     1769.91     1437.55    208.31 o 
  -6  -3   8       67.24      116.68    245.51 o 
  -5  -3   8      326.00      156.71    132.20 o 
  -4  -3   8    11250.02    11458.21    823.07 o 
  -3  -3   8     1102.36     1023.34    131.86 o 
  -2  -3   8      547.48      585.37    107.52 o 
  -1  -3   8    68480.70    68002.23   1657.05 o 
   0  -3   8     2743.74     2364.93    215.43 o 
   1  -3   8     1646.66     1863.78    133.71 o 
   2  -3   8    27318.58    24981.66    659.91 o 
   3  -3   8    17396.00    17933.41    574.01 o 
   4  -3   8       61.32      201.78    100.02 o 
   5  -3   8      851.18      959.23    120.48 o 
   6  -3   8      231.97      214.25    126.86 o 
   7  -3   8     9195.42     9764.71    525.83 o 
   8  -3   8     9911.01    10938.23    981.20 o 
   9  -3   8     1355.06     1537.99    606.22 o 
  10  -3   8     1050.92     1136.39    338.77 o 
  11  -3   8     6195.16     6958.93    548.07 o 
  12  -3   8      601.96     1397.18    432.42 o 
 -11  -2   8      180.34      198.77    389.67 o 
 -10  -2   8       79.37     -339.37    339.37 o 
  -9  -2   8     1260.05     1331.55    238.80 o 
  -8  -2   8     1729.29     1173.48    246.84 o 
  -7  -2   8     1065.06      763.25    182.15 o 
  -6  -2   8     5361.73     5614.13    311.53 o 
  -5  -2   8    10933.58    10934.74    423.29 o 
  -4  -2   8     3700.76     3464.63    219.43 o 
  -3  -2   8     2641.46     2849.68    348.58 o 
  -2  -2   8    18045.88    17248.61    560.05 o 
  -1  -2   8     4793.85     4510.14    180.79 o 
   0  -2   8    13970.40    14129.29    405.07 o 
   1  -2   8     2027.63     2105.92    129.83 o 
   2  -2   8     3281.49     3283.69    166.11 o 
   3  -2   8    21216.57    19124.88    519.32 o 
   4  -2   8    16522.00    16841.93    539.55 o 
   5  -2   8      957.18      945.41    114.52 o 
   6  -2   8    15139.30    13969.20    452.49 o 
   7  -2   8    19154.26    18505.84    730.01 o 
   8  -2   8        7.82     -188.84    188.84 o 
   9  -2   8      501.91     1079.92    281.25 o 
  10  -2   8      543.83      706.87    414.56 o 
  11  -2   8      240.00      117.62    355.17 o 
  12  -2   8     2413.35     2591.68    418.08 o 
 -11  -1   8       21.08      284.49    389.71 o 
 -10  -1   8     1153.64     1953.60    361.08 o 
  -9  -1   8     1039.22     1215.24    242.42 o 
  -8  -1   8      151.62      288.46    262.43 o 
  -7  -1   8     1512.20     1579.96    199.86 o 
  -6  -1   8      135.67      271.10    151.90 o 
  -5  -1   8     1588.17     1683.88    218.16 o 
  -4  -1   8     8941.70     9370.65    399.62 o 
  -3  -1   8     3641.45     3786.76    186.49 o 
  -2  -1   8      899.74      794.47     81.99 o 
  -1  -1   8    55506.60    55103.43   1346.51 o 
   0  -1   8    23655.24    23369.81    608.49 o 
   1  -1   8     8959.66     9431.03    289.99 o 
   2  -1   8    10253.03     9559.45    297.44 o 
   3  -1   8    10616.46    10310.69    316.11 o 
   4  -1   8     5333.37     5443.96    210.92 o 
   5  -1   8     2125.41     2102.93    155.76 o 
   6  -1   8      195.95      125.23    175.84 o 
   7  -1   8     9432.11     9936.74    410.00 o 
   8  -1   8     8471.43     9025.01    396.36 o 
   9  -1   8     2185.48     1899.57    222.45 o 
  10  -1   8     2100.10     2191.73    328.48 o 
  11  -1   8     4805.14     5583.32    499.36 o 
  12  -1   8      260.09      265.22    392.67 o 
 -11   0   8      226.73      253.57    396.26 o 
 -10   0   8      118.81      -89.03    337.52 o 
  -9   0   8     1658.62     2077.92    352.28 o 
  -8   0   8     1741.85     1487.79    221.67 o 
  -7   0   8      296.48      437.99    178.53 o 
  -6   0   8     6109.95     6233.26    317.57 o 
  -5   0   8    12409.56    13039.33    399.50 o 
  -4   0   8     9154.69     8495.67    284.65 o 
  -3   0   8     6526.58     7188.29    242.84 o 
  -2   0   8     5026.40     4646.66    178.63 o 
  -1   0   8     2837.85     2700.84    133.08 o 
   0   0   8     8222.53     8712.46    417.96 o 
   1   0   8     3603.19     3684.92    219.50 o 
   2   0   8     1139.75     1212.23     91.52 o 
   3   0   8    40819.63    40846.48   1021.15 o 
   4   0   8    48645.75    47931.46   1192.56 o 
   5   0   8     5090.48     5171.94    207.70 o 
   6   0   8     5222.21     5357.88    264.85 o 
   7   0   8    14683.30    14767.35    524.27 o 
   8   0   8      121.73      306.46    221.40 o 
   9   0   8      323.53      358.23    209.92 o 
  10   0   8       42.54     -244.75    244.75 o 
  11   0   8     1124.28     1381.70    347.04 o 
  12   0   8      433.18      306.67    537.47 o 
 -11   1   8      427.96      816.82    681.21 o 
 -10   1   8     1353.78     1188.72    341.65 o 
  -9   1   8      576.92      801.35    244.26 o 
  -8   1   8      384.91      116.47    211.59 o 
  -7   1   8     3168.92     2991.70    323.14 o 
  -6   1   8      249.67      240.73    135.58 o 
  -5   1   8     1909.19     1757.92    142.75 o 
  -4   1   8     5853.86     5935.29    235.13 o 
  -3   1   8     7037.23     7168.39    242.38 o 
  -2   1   8    16000.89    16871.16    459.27 o 
  -1   1   8    36134.24    36181.90    901.46 o 
   0   1   8    11021.04    10834.38    307.43 o 
   1   1   8    12400.41    12104.11    338.63 o 
   2   1   8    13829.36    13751.98    393.72 o 
   3   1   8    24618.59    24602.52    756.76 o 
   4   1   8       22.65       62.48     75.81 o 
   5   1   8    10530.45    10059.27    314.32 o 
   6   1   8       67.67       48.73    132.58 o 
   7   1   8     2854.58     2573.80    201.07 o 
   8   1   8    15195.72    15277.81    551.96 o 
   9   1   8     4791.97     4567.50    352.81 o 
  10   1   8     2709.24     3009.56    273.80 o 
  11   1   8     2575.56     2955.42    292.51 o 
  12   1   8      161.02     -320.64    662.46 o 
  13   1   8      648.69      887.15    442.15 o 
 -11   2   8      321.28     1226.18    443.73 o 
 -10   2   8       86.35      -36.51    351.73 o 
  -9   2   8      785.65      886.17    246.46 o 
  -8   2   8     1530.09     1610.16    227.03 o 
  -7   2   8      826.43      759.10    187.93 o 
  -6   2   8     4157.85     4193.12    240.09 o 
  -5   2   8    10658.14    10494.89    350.96 o 
  -4   2   8     3496.81     3624.13    185.22 o 
  -3   2   8    13965.42    15408.65    433.31 o 
  -2   2   8     2187.15     1940.34    121.19 o 
  -1   2   8     1514.63     1735.13    102.89 o 
   0   2   8    12248.04    12292.67    338.99 o 
   1   2   8    11674.52    12526.27    403.98 o 
   2   2   8    12875.98    12736.24    357.82 o 
   3   2   8     7349.05     7049.87    337.37 o 
   4   2   8     8142.16     7348.87    242.17 o 
   5   2   8    12098.36    11553.61    340.08 o 
   6   2   8     3992.87     4387.33    245.73 o 
   7   2   8    14162.99    14221.29    503.11 o 
   8   2   8      801.24      625.35    206.14 o 
   9   2   8      113.21      308.85    193.77 o 
  10   2   8     1073.01      963.05    237.16 o 
  11   2   8       61.80      356.14    259.66 o 
  12   2   8      753.67      486.26    287.38 o 
  13   2   8      254.46     -437.11    635.38 o 
 -11   3   8     1861.56     1244.39    427.63 o 
 -10   3   8       59.35      646.72    362.44 o 
  -9   3   8      362.87      995.21    249.69 o 
  -8   3   8     5734.77     6642.51    382.28 o 
  -7   3   8      855.37      523.06    167.63 o 
  -6   3   8      104.89      284.56    144.74 o 
  -5   3   8     1729.08     1649.21    154.55 o 
  -4   3   8     7657.05     7602.30    270.30 o 
  -3   3   8    19585.54    19391.75    532.16 o 
  -2   3   8      806.01     1091.23     97.42 o 
  -1   3   8    52783.90    53065.54   1295.60 o 
   0   3   8    29578.30    28947.73    724.63 o 
   1   3   8     7397.96     7335.90    225.54 o 
   2   3   8     8539.30     8337.09    251.83 o 
   3   3   8     4080.50     3873.74    157.61 o 
   4   3   8     7241.38     6965.11    228.87 o 
   5   3   8     4876.24     4556.16    226.40 o 
   6   3   8     2199.74     2341.72    200.38 o 
   7   3   8      143.79      191.39    146.88 o 
   8   3   8     9243.48     8972.34    387.63 o 
   9   3   8     4384.18     4269.76    304.12 o 
  10   3   8        0.49      -75.27    302.40 o 
  11   3   8      338.75      380.68    258.43 o 
  12   3   8     1426.08     1387.69    516.62 o 
  13   3   8        0.45      268.19    323.35 o 
 -11   4   8      167.44      -47.21    431.26 o 
 -10   4   8       34.73     1100.22    373.13 o 
  -9   4   8      669.47      811.68    260.87 o 
  -8   4   8     1146.08     1047.94    282.32 o 
  -7   4   8     2946.16     3162.74    230.36 o 
  -6   4   8      878.29     1148.16    184.28 o 
  -5   4   8    13607.49    13676.31    441.40 o 
  -4   4   8    18500.17    18873.23    529.10 o 
  -3   4   8     4030.62     4073.03    188.95 o 
  -2   4   8     3665.32     4370.18    197.25 o 
  -1   4   8    24521.01    23601.32    610.70 o 
   0   4   8    12936.34    12603.72    411.52 o 
   1   4   8    14598.44    14363.04    454.94 o 
   2   4   8       69.53       60.77     55.26 o 
   3   4   8     7009.21     6904.62    270.62 o 
   4   4   8    34404.86    32785.74    831.45 o 
   5   4   8    37208.93    36602.18   1063.79 o 
   6   4   8      953.63      887.91    133.85 o 
   7   4   8     4864.87     5139.54    414.97 o 
   8   4   8     2711.41     2680.16    211.57 o 
   9   4   8     1678.55     1947.00    211.57 o 
  10   4   8      933.04     1072.41    281.07 o 
  11   4   8        4.12     -107.89    269.96 o 
  12   4   8      674.43      739.09    361.99 o 
  13   4   8     1099.56     1031.16    322.79 o 
 -10   5   8      639.59      582.55    431.23 o 
  -9   5   8     2138.06     2676.04    297.69 o 
  -8   5   8     7231.06     7181.13    357.00 o 
  -7   5   8      410.12      351.79    178.61 o 
  -6   5   8      143.56        8.84    148.51 o 
  -5   5   8      601.96      425.51    128.71 o 
  -4   5   8    14707.48    14388.83    433.39 o 
  -3   5   8    31009.43    31296.77    812.79 o 
  -2   5   8      652.80      653.43     82.94 o 
  -1   5   8    19390.30    18642.24    584.39 o 
   0   5   8    59108.11    57049.41   1600.10 o 
   1   5   8     3955.58     4195.91    192.77 o 
   2   5   8     6165.88     6018.42    197.11 o 
   3   5   8     7781.49     7508.26    237.11 o 
   4   5   8     3419.91     3444.63    158.19 o 
   5   5   8    16062.41    16589.10    538.11 o 
   6   5   8     2153.07     1857.72    159.40 o 
   7   5   8       70.58      264.76    142.47 o 
   8   5   8     8113.01     7831.82    357.80 o 
   9   5   8     8198.43     8586.70    393.97 o 
  10   5   8      557.20      759.83    223.53 o 
  11   5   8      704.94      802.14    254.51 o 
  12   5   8     3503.21     3712.83    345.68 o 
  13   5   8       78.37      486.39    323.78 o 
  -9   6   8      417.84      710.17    336.55 o 
  -8   6   8     2584.53     2649.55    229.95 o 
  -7   6   8     4288.82     4480.19    273.67 o 
  -6   6   8     2854.68     2731.55    200.48 o 
  -5   6   8    10677.18    10931.94    372.33 o 
  -4   6   8    34747.12    33742.96   1049.40 o 
  -3   6   8      149.20      169.46     95.63 o 
  -2   6   8     7466.19     8196.12    307.51 o 
  -1   6   8    18467.66    17890.29    569.07 o 
   0   6   8    26804.29    26435.85    788.48 o 
   1   6   8     5673.61     4941.51    216.49 o 
   2   6   8     1404.84     1429.26     94.03 o 
   3   6   8    12521.03    12190.24    351.27 o 
   4   6   8    41698.05    41066.10   1026.88 o 
   5   6   8    25687.26    25192.41    762.71 o 
   6   6   8     1048.59     1232.21    138.49 o 
   7   6   8     1982.12     1716.39    172.35 o 
   8   6   8     4620.31     4753.38    283.08 o 
   9   6   8        4.78      246.08    244.47 o 
  10   6   8      815.31     1070.60    235.73 o 
  11   6   8      191.90      245.48    252.69 o 
  12   6   8      638.79      318.96    284.81 o 
  13   6   8      514.91      903.21    485.90 o 
  -9   7   8     3887.74     4899.74    662.46 o 
  -8   7   8     1717.03     1643.04    426.98 o 
  -7   7   8      788.67      690.11    184.84 o 
  -6   7   8     1940.16     1827.73    178.65 o 
  -5   7   8      417.38      231.15    181.61 o 
  -4   7   8     2835.29     2995.00    182.68 o 
  -3   7   8    16898.16    16477.45    475.75 o 
  -2   7   8      488.75      471.87     87.00 o 
  -1   7   8    10489.50    10831.47    389.74 o 
   0   7   8    83525.24    82210.63   2281.80 o 
   1   7   8      953.73     1093.58    111.56 o 
   2   7   8     4687.12     5005.33    190.70 o 
   3   7   8    16580.95    16405.59    452.04 o 
   4   7   8     5079.21     5398.36    267.01 o 
   5   7   8    28016.57    27895.36    726.98 o 
   6   7   8       10.40       86.43     78.20 o 
   7   7   8     1185.43     1164.88    154.20 o 
   8   7   8     9302.03     9707.78    409.50 o 
   9   7   8     3662.28     3569.69    301.26 o 
  10   7   8       56.15      238.63    219.79 o 
  11   7   8       43.03      -27.84    254.75 o 
  12   7   8     1175.29     1002.63    347.99 o 
  13   7   8      110.74      315.41    330.62 o 
  -9   8   8      409.93      324.98    591.63 o 
  -8   8   8     7670.74     7955.40    587.70 o 
  -7   8   8      857.52      903.12    193.80 o 
  -6   8   8     6453.58     6367.88    319.33 o 
  -5   8   8    12739.79    13710.82    441.73 o 
  -4   8   8    11213.29    11040.67    522.48 o 
  -3   8   8      780.52      910.74    111.99 o 
  -2   8   8       88.29      156.21     92.43 o 
  -1   8   8    16100.71    15570.88    516.37 o 
   0   8   8     6694.21     6894.65    285.97 o 
   1   8   8    10282.52     9378.23    348.02 o 
   2   8   8      583.28      631.56    101.03 o 
   3   8   8     2387.41     2488.33    165.66 o 
   4   8   8    43880.22    43051.54   1082.54 o 
   5   8   8     3340.87     3087.22    167.42 o 
   6   8   8      153.53      170.82     88.19 o 
   7   8   8    11388.27    11284.40    433.56 o 
   8   8   8       15.52      125.98    166.87 o 
   9   8   8      664.48      553.31    192.90 o 
  10   8   8       12.39       23.31    220.57 o 
  11   8   8      154.05        9.75    258.92 o 
  12   8   8     1223.26     1573.17    299.06 o 
  13   8   8       69.75      318.07    406.05 o 
 -10   9   8       22.94       29.17    691.63 o 
  -9   9   8     4788.67     4341.43    679.13 o 
  -8   9   8     1015.94      178.60    460.39 o 
  -7   9   8     2093.69     2421.90    668.71 o 
  -6   9   8     1411.99     1519.61    186.84 o 
  -5   9   8       14.15       36.31    148.69 o 
  -4   9   8     8270.55     8253.32    401.12 o 
  -3   9   8    19865.41    20356.46    595.74 o 
  -2   9   8      887.25      969.13    132.30 o 
  -1   9   8     9448.34     9128.41    353.87 o 
   0   9   8    58549.48    58869.34   1452.48 o 
   1   9   8      227.97      271.96     86.87 o 
   2   9   8     6014.08     6656.72    236.09 o 
   3   9   8     1055.56      859.96     93.78 o 
   4   9   8      101.60      119.89     86.43 o 
   5   9   8    12589.79    12653.27    383.02 o 
   6   9   8      173.78      243.56     96.12 o 
   7   9   8      199.02      182.93    151.14 o 
   8   9   8     9276.60     8823.25    472.06 o 
   9   9   8     1094.81     1435.71    206.49 o 
  10   9   8       20.95      259.31    279.13 o 
  11   9   8     1122.52      961.42    258.90 o 
  12   9   8      449.82      707.45    292.48 o 
  13   9   8      777.47     1234.66    419.63 o 
  -9  10   8      222.22      754.13    633.30 o 
  -8  10   8     5121.07     5863.03    547.95 o 
  -7  10   8     1200.96     1219.46    581.22 o 
  -6  10   8     1082.90     1412.29    685.38 o 
  -5  10   8     8685.33     8475.49    634.62 o 
  -4  10   8     7587.72     7601.77    347.59 o 
  -3  10   8        9.05       87.69    118.77 o 
  -2  10   8      247.19      158.19    105.50 o 
  -1  10   8     8610.94     8984.00    300.64 o 
   0  10   8     7153.45     6846.45    245.59 o 
   1  10   8     2122.49     2120.15    139.96 o 
   2  10   8    19413.03    21181.73    575.97 o 
   3  10   8    18553.43    19513.87    538.24 o 
   4  10   8    13950.83    13583.55    402.43 o 
   5  10   8     6092.50     5817.19    257.39 o 
   6  10   8        0.15       55.95    102.57 o 
   7  10   8     3393.58     3075.58    226.74 o 
   8  10   8     3462.38     3533.28    370.26 o 
   9  10   8      313.95      676.49    198.84 o 
  10  10   8       60.92       79.64    222.29 o 
  11  10   8        4.66     -154.70    296.70 o 
  12  10   8      570.15      414.83    378.50 o 
  13  10   8       89.12     -221.83    413.86 o 
  -9  11   8     3343.74     2941.51    687.46 o 
  -8  11   8      697.83      623.08    387.96 o 
  -7  11   8       74.76      -58.31    410.39 o 
  -6  11   8      958.86      893.89    309.05 o 
  -5  11   8      618.92      561.80    404.14 o 
  -4  11   8     4842.41     5218.09    318.60 o 
  -3  11   8    12507.57    12291.36    397.85 o 
  -2  11   8      831.99     1111.82    124.34 o 
  -1  11   8     8603.60     8740.33    304.10 o 
   0  11   8    23629.67    24262.83    653.84 o 
   1  11   8     2091.18     2336.76    158.16 o 
   2  11   8     2275.50     2410.54    191.16 o 
   3  11   8     2012.67     2293.65    261.00 o 
   4  11   8     5302.08     5759.29    233.26 o 
   5  11   8     1668.12     1640.58    128.31 o 
   6  11   8     1756.86     1602.20    129.10 o 
   7  11   8        4.22      170.64    155.43 o 
   8  11   8     5112.23     4529.99    294.83 o 
   9  11   8      410.37      394.19    293.03 o 
  10  11   8      327.34      128.38    234.89 o 
  11  11   8       76.01      275.57    306.53 o 
  12  11   8        0.64       25.28    387.34 o 
  13  11   8      103.91       64.58    427.19 o 
  -8  12   8     2272.05     2316.41    440.48 o 
  -7  12   8     2847.48     3145.43    437.49 o 
  -6  12   8     2099.60     1721.11    358.31 o 
  -5  12   8     4221.11     4692.24    438.78 o 
  -4  12   8     5860.17     6316.40    554.14 o 
  -3  12   8     1214.44      977.19    244.32 o 
  -2  12   8      112.60      -68.79    126.43 o 
  -1  12   8     2228.92     2586.10    159.92 o 
   0  12   8    13229.05    12854.42    398.77 o 
   1  12   8     2752.89     2475.92    154.36 o 
   2  12   8     4301.83     4665.05    220.12 o 
   3  12   8     3791.97     3347.14    186.67 o 
   4  12   8     6335.90     6371.96    255.71 o 
   5  12   8     2754.17     2756.27    176.52 o 
   6  12   8      970.77      869.20    122.44 o 
   7  12   8      427.73      494.08    167.76 o 
   8  12   8      572.60      605.79    181.42 o 
   9  12   8      149.05       23.10    212.65 o 
  10  12   8      598.90      854.14    235.39 o 
  11  12   8       28.57      971.62    485.39 o 
  12  12   8       52.41     -172.11    391.30 o 
  13  12   8       68.57      171.92    435.91 o 
  -8  13   8      453.16      211.33    643.72 o 
  -7  13   8      231.38      250.00    386.00 o 
  -6  13   8      111.46       56.54    339.12 o 
  -5  13   8      435.05      395.02    308.29 o 
  -4  13   8      283.53       13.43    276.18 o 
  -3  13   8    13859.28    14612.22    720.00 o 
  -2  13   8      272.20      468.22    225.36 o 
  -1  13   8     3371.17     3697.60    447.89 o 
   0  13   8    28900.95    29123.86    783.35 o 
   1  13   8      430.52      422.99    135.91 o 
   2  13   8       13.56       91.14    112.75 o 
   3  13   8      864.76      851.94    188.23 o 
   4  13   8       41.16       45.48    112.96 o 
   5  13   8     1517.05     1801.63    138.11 o 
   6  13   8     1196.59     1076.82    134.25 o 
   7  13   8     1556.00     1397.04    182.45 o 
   8  13   8      202.55      218.49    189.14 o 
   9  13   8     1518.17     1601.04    336.12 o 
  10  13   8        0.30      264.61    277.44 o 
  11  13   8       41.56      148.44    360.46 o 
  12  13   8        1.61      196.95    403.10 o 
  13  13   8        3.94      415.66    450.50 o 
  -7  14   8     4635.80     4539.83    802.04 o 
  -6  14   8     3326.17     3278.63    520.81 o 
  -5  14   8     1154.27     1083.31    335.24 o 
  -4  14   8     4945.61     5007.46    754.13 o 
  -3  14   8     3246.83     3369.97    352.06 o 
  -2  14   8     2911.33     2777.10    306.40 o 
  -1  14   8     1002.47      874.18    231.14 o 
   0  14   8      324.82      584.40    156.76 o 
   1  14   8    10201.96    10332.32    365.38 o 
   2  14   8     1292.03     1157.42    134.71 o 
   3  14   8     2203.87     2077.94    156.25 o 
   4  14   8     1359.74     1386.10    135.13 o 
   5  14   8     3897.43     3984.15    300.09 o 
   6  14   8     1864.02     1971.11    160.17 o 
   7  14   8       38.80      149.00    181.10 o 
   8  14   8        1.62       88.06    199.20 o 
   9  14   8       11.54      165.26    221.51 o 
  10  14   8        7.86       18.49    581.22 o 
  11  14   8       10.75      191.48    371.63 o 
  12  14   8       48.16     -143.87    472.89 o 
  -7  15   8      154.57      425.41    453.59 o 
  -6  15   8     1443.01     1043.18    398.21 o 
  -5  15   8      179.60      -52.72    360.82 o 
  -4  15   8      170.13       -1.07    418.73 o 
  -3  15   8    10681.09    11634.04   1306.18 o 
  -2  15   8     5903.32     5672.47    468.72 o 
  -1  15   8      436.13      563.43    597.88 o 
   0  15   8    12180.67    13230.65    674.85 o 
   1  15   8     1997.72     2235.80    195.96 o 
   2  15   8      218.40      132.60    134.45 o 
   3  15   8      361.00      284.79    141.32 o 
   4  15   8      661.48      564.67    134.03 o 
   5  15   8     1287.29     1263.10    153.76 o 
   6  15   8     3125.81     3166.43    205.07 o 
   7  15   8        3.32      -96.45    189.50 o 
   8  15   8        1.24      226.76    213.67 o 
   9  15   8      154.34       94.94    229.82 o 
  10  15   8       10.17      -72.70    343.34 o 
  11  15   8       82.13      225.33    389.35 o 
  12  15   8       15.10      385.46    428.05 o 
  -6  16   8       53.53     -126.09    434.55 o 
  -5  16   8     1116.53     1115.60    388.75 o 
  -4  16   8     2129.80     1816.46    368.23 o 
  -3  16   8     2652.34     3189.85    380.83 o 
  -2  16   8     1959.00     1682.55    307.29 o 
  -1  16   8       70.81     -256.11    256.11 o 
   0  16   8     3192.07     3196.71    309.55 o 
   1  16   8    10115.35    10732.84    577.08 o 
   2  16   8     2254.69     2181.29    297.90 o 
   3  16   8        7.06       91.42    140.22 o 
   4  16   8      914.78      664.80    146.58 o 
   5  16   8     6203.39     6067.51    294.95 o 
   6  16   8      151.99      -16.18    154.71 o 
   7  16   8      980.57      682.52    204.97 o 
   8  16   8      124.34     -114.77    220.91 o 
   9  16   8       38.64      649.81    314.97 o 
  10  16   8        0.53      409.62    354.69 o 
  11  16   8       20.88       54.36    400.78 o 
  12  16   8      485.65      760.97    452.06 o 
  -6  17   8      315.52      700.49    466.95 o 
  -5  17   8      109.84      306.76    418.32 o 
  -4  17   8      636.46      627.05    377.10 o 
  -3  17   8     6526.69     6017.63    535.39 o 
  -2  17   8     1413.61     1324.78    325.54 o 
  -1  17   8       16.00     -215.07    277.46 o 
   0  17   8    10373.47    10945.05    695.80 o 
   1  17   8      364.09      555.43    252.07 o 
   2  17   8     1762.39     1627.09    266.32 o 
   3  17   8      177.01      329.15    316.65 o 
   4  17   8      821.01      701.10    161.33 o 
   5  17   8     1333.17     1894.22    178.86 o 
   6  17   8     4225.82     4140.02    253.36 o 
   7  17   8      310.86      324.72    237.71 o 
   8  17   8        2.82       47.29    299.18 o 
   9  17   8       14.41       86.14    328.61 o 
  10  17   8       75.27       24.26    373.68 o 
  11  17   8      506.20      163.50    413.29 o 
  -5  18   8     1054.20     1093.22    568.72 o 
  -4  18   8     2824.24     2900.14    443.73 o 
  -3  18   8      829.90      689.80    365.00 o 
  -2  18   8     1641.83     1414.96    334.37 o 
  -1  18   8      400.85      664.87    305.72 o 
   0  18   8      121.50       81.22    279.46 o 
   1  18   8     4543.29     4896.68    422.76 o 
   2  18   8      713.85      593.86    274.99 o 
   3  18   8     1279.62     1248.53    257.17 o 
   4  18   8      859.81     1265.03    441.64 o 
   5  18   8     1184.78     1362.13    311.24 o 
   6  18   8       40.32      -99.17    183.06 o 
   7  18   8      810.12      717.81    235.41 o 
   8  18   8       54.18      598.28    317.37 o 
   9  18   8       46.92      747.64    587.47 o 
  10  18   8       10.58      195.57    393.88 o 
  11  18   8        6.74     -277.27    452.06 o 
  -4  19   8      586.29      315.05    418.32 o 
  -3  19   8     6264.23     7277.37    604.22 o 
  -2  19   8      944.12      824.35    365.00 o 
  -1  19   8      131.73      301.79    328.98 o 
   0  19   8     5680.30     5586.85    490.31 o 
   1  19   8     1012.62     1203.37    292.60 o 
   2  19   8      745.22      464.03    502.06 o 
   3  19   8      245.61      687.65    266.51 o 
   4  19   8        5.52      288.20    255.86 o 
   5  19   8       72.39      281.25    257.67 o 
   6  19   8      353.36      307.80    220.48 o 
   7  19   8      911.04      572.03    250.87 o 
   8  19   8       46.21        4.09    334.18 o 
   9  19   8       69.37      155.20    372.16 o 
  10  19   8        4.44      293.94    413.40 o 
  -3  20   8      310.36     -190.62    558.30 o 
  -2  20   8     1741.10     2104.80    458.31 o 
  -1  20   8      348.18      854.47    366.07 o 
   0  20   8      352.23     -335.24    335.24 o 
   1  20   8      940.63      868.21    589.55 o 
   2  20   8     1497.44     1278.91    311.25 o 
   3  20   8       12.67       66.07    289.29 o 
   4  20   8      838.58      385.38    280.42 o 
   5  20   8      414.70      646.01    284.20 o 
   6  20   8      929.89      708.09    293.02 o 
   8  20   8        8.40      228.66    365.10 o 
   9  20   8       53.54     -294.03    652.05 o 
  10  20   8       16.11      225.27    431.16 o 
  -2  21   8     1148.95      585.97    416.24 o 
  -1  21   8      503.41      800.85    704.13 o 
   0  21   8     2212.63     1600.00    799.96 o 
   1  21   8       23.64     -343.46    343.46 o 
   2  21   8      154.32      -70.30    324.34 o 
   3  21   8       10.87     -144.90    699.96 o 
   4  21   8       10.20       12.98    554.14 o 
   5  21   8      210.28      309.38    316.45 o 
   6  21   8      116.57      162.49    424.98 o 
   0  22   8       42.78     -242.26    391.45 o 
   1  22   8     1646.48     1809.90    403.59 o 
   2  22   8       62.58      134.33    608.30 o 
   3  22   8      202.11      295.04    374.98 o 
   4  22   8       13.68      -11.21    338.19 o 
   5  22   8      172.68       18.40    332.87 o 
   6  22   8       31.21     -274.99    462.48 o 
   2  23   8      353.47      342.44    393.88 o 
   3  23   8       30.10       -4.29    381.77 o 
   4  23   8      473.00      795.71    382.15 o 
   5  23   8      166.39      337.48    508.31 o 
  -3 -17   9     1157.11     1490.64    425.65 o 
  -2 -17   9     1226.78     1410.42    441.80 o 
  -1 -17   9     3351.10     3406.48    485.87 o 
   0 -17   9       63.80      466.89    458.50 o 
  -5 -16   9     2347.26     2919.96    452.06 o 
  -4 -16   9      738.69      929.49   1049.94 o 
  -3 -16   9        8.37     -134.92    379.91 o 
  -2 -16   9     4299.21     5878.79    564.13 o 
  -1 -16   9     4168.57     4947.08    845.79 o 
   0 -16   9       10.54      809.74    641.63 o 
   1 -16   9     3183.32     3290.01    484.18 o 
   2 -16   9     1683.09     1842.88    541.64 o 
  -7 -15   9     5132.76     4062.89    458.52 o 
  -6 -15   9     3790.10     3866.88    668.71 o 
  -5 -15   9      604.23      946.04    348.22 o 
  -4 -15   9       36.67     -299.56    349.66 o 
  -3 -15   9     2446.77     2674.74    741.63 o 
  -2 -15   9      335.16      452.71    363.84 o 
  -1 -15   9     3003.92     2652.66    570.80 o 
   0 -15   9      276.40      -55.97    710.38 o 
   1 -15   9        0.98     -402.77    402.77 o 
   2 -15   9     4770.07     5488.97   1445.76 o 
   3 -15   9     3399.34     3690.47    536.31 o 
   4 -15   9      186.48      303.00    358.37 o 
  -8 -14   9      587.80        7.46    405.79 o 
  -7 -14   9      952.39      821.35    346.89 o 
  -6 -14   9     2170.97     1928.62    340.15 o 
  -5 -14   9     1671.94     1860.46    399.98 o 
  -4 -14   9      145.61     -157.47    320.90 o 
  -3 -14   9     4916.22     4207.30    422.89 o 
  -2 -14   9    10346.95    11412.73   1181.19 o 
  -1 -14   9     1212.25      829.52    389.56 o 
   0 -14   9      205.87       20.99    357.22 o 
   1 -14   9     1394.51     1590.91    378.45 o 
   2 -14   9     1697.11     1855.48    499.97 o 
   3 -14   9     1564.90     1414.41    295.70 o 
   4 -14   9      110.79      509.76    335.17 o 
   5 -14   9      154.03      440.22    360.23 o 
  -8 -13   9        0.43     -298.53    298.53 o 
  -7 -13   9     6724.93     6591.79    603.08 o 
  -6 -13   9     5840.47     5638.68    482.92 o 
  -5 -13   9       62.72      109.87    296.59 o 
  -4 -13   9      741.12      450.10    362.48 o 
  -3 -13   9     7024.08     7335.66    802.04 o 
  -2 -13   9      278.82      187.92    300.11 o 
  -1 -13   9     1322.15     1546.54    313.67 o 
   0 -13   9       14.55     -312.51    312.51 o 
   1 -13   9     1452.51     1122.08    358.31 o 
   2 -13   9     3565.13     4084.72    328.55 o 
   3 -13   9      566.20      457.84    278.68 o 
   4 -13   9        0.59      121.31    301.08 o 
   5 -13   9     1874.98     2380.25    355.87 o 
   6 -13   9      667.77      441.32    411.66 o 
  -9 -12   9       36.08      408.45    318.96 o 
  -8 -12   9       15.75        1.36    281.14 o 
  -7 -12   9      915.90     1025.33    262.68 o 
  -6 -12   9     1787.08     1628.54    406.44 o 
  -5 -12   9     2921.87     2702.07    261.46 o 
  -4 -12   9        2.44     -369.70    370.81 o 
  -3 -12   9     1729.92     1277.24    282.09 o 
  -2 -12   9    10778.92    11403.40   1070.78 o 
  -1 -12   9      931.85      708.30    285.77 o 
   0 -12   9      459.45      257.12    285.05 o 
   1 -12   9     3919.16     4083.19    593.72 o 
   2 -12   9       58.43      287.23    227.01 o 
   3 -12   9        9.99     -149.56    258.71 o 
   4 -12   9      224.82      219.10    283.08 o 
   5 -12   9        2.73      411.68    303.15 o 
   6 -12   9      631.50      604.32    386.00 o 
   7 -12   9      236.38     -159.30    412.16 o 
  -9 -11   9     1903.66     2309.20    316.00 o 
  -8 -11   9      245.86      175.25    268.56 o 
  -7 -11   9     2441.60     2214.86    264.75 o 
  -6 -11   9     6316.33     6037.47    386.18 o 
  -5 -11   9     2375.46     2588.20    257.51 o 
  -4 -11   9      498.61      140.98    207.65 o 
  -3 -11   9     2954.56     3688.92    369.50 o 
  -2 -11   9      436.32      437.67    254.21 o 
  -1 -11   9     8269.08     7342.12    494.71 o 
   0 -11   9        9.61       41.00    266.35 o 
   1 -11   9       58.41     -196.80    196.80 o 
   2 -11   9     3313.58     3209.06    280.17 o 
   3 -11   9      838.71     1045.69    299.50 o 
   4 -11   9      119.54      -54.18    254.46 o 
   5 -11   9     1664.81     1526.89    289.69 o 
   6 -11   9        8.31     -311.58    353.46 o 
   7 -11   9       32.09      686.83    388.35 o 
 -10 -10   9     1034.58     1579.04    456.42 o 
  -9 -10   9       50.69      254.50    290.66 o 
  -8 -10   9      532.35      452.30    304.00 o 
  -7 -10   9      269.07      153.15    229.93 o 
  -6 -10   9        4.43       56.56    218.30 o 
  -5 -10   9     3127.63     3165.72    275.58 o 
  -4 -10   9     3335.62     3562.66    334.96 o 
  -3 -10   9     1672.37     1651.89    204.27 o 
  -2 -10   9     6722.23     7067.13    480.11 o 
  -1 -10   9     5889.46     5433.72    558.30 o 
   0 -10   9      163.49      -70.68    285.40 o 
   1 -10   9     4190.99     4427.66    559.46 o 
   2 -10   9      382.84      153.44    198.65 o 
   3 -10   9      317.28      238.39    232.53 o 
   4 -10   9      668.40      434.68    286.10 o 
   5 -10   9      191.23       36.19    256.31 o 
   6 -10   9     1634.32     1640.36    347.04 o 
   7 -10   9        9.41      530.82    354.27 o 
   8 -10   9       87.17     -240.72    394.25 o 
 -10  -9   9      754.89     1037.70    430.46 o 
  -9  -9   9     1990.58     2096.40    290.88 o 
  -8  -9   9     1220.23      982.69    251.14 o 
  -7  -9   9     5248.86     4608.04    329.61 o 
  -6  -9   9     1894.68     1992.37    247.66 o 
  -5  -9   9     2042.26     2041.55    227.96 o 
  -4  -9   9     1455.67     1500.61    275.13 o 
  -3  -9   9     1580.61     1512.53    203.26 o 
  -2  -9   9      552.51      756.76    177.78 o 
  -1  -9   9     3025.35     3224.33    301.88 o 
   0  -9   9     2427.80     2320.17    199.84 o 
   1  -9   9       15.56      265.88    165.53 o 
   2  -9   9     3999.85     4109.04    335.64 o 
   3  -9   9     9515.98     9936.56    465.76 o 
   4  -9   9      639.33      588.73    218.11 o 
   5  -9   9      603.09      326.20    238.21 o 
   6  -9   9       26.46     -132.84    303.06 o 
   7  -9   9       48.96     -332.76    332.76 o 
   8  -9   9      191.14      173.71    367.70 o 
   9  -9   9      344.10      533.80    408.70 o 
 -10  -8   9     4867.40     4288.14    465.99 o 
  -9  -8   9      138.74       47.43    277.95 o 
  -8  -8   9      129.85      233.52    264.12 o 
  -7  -8   9      643.92      377.73    273.34 o 
  -6  -8   9      429.18      344.45    256.63 o 
  -5  -8   9     1943.77     2118.88    218.38 o 
  -4  -8   9     4747.26     5054.06    366.34 o 
  -3  -8   9     2502.29     2181.91    197.30 o 
  -2  -8   9     3199.35     3298.30    235.77 o 
  -1  -8   9    10443.66     9654.48    403.65 o 
   0  -8   9      168.46      344.99    125.68 o 
   1  -8   9      633.50      677.34    159.96 o 
   2  -8   9     3003.28     3030.18    253.09 o 
   3  -8   9      117.74      143.25    184.00 o 
   4  -8   9      912.95      929.06    224.87 o 
   5  -8   9      132.61      189.34    214.55 o 
   6  -8   9      140.81      457.40    282.64 o 
   7  -8   9        0.87     -306.01    306.01 o 
   8  -8   9        0.07     -231.64    345.93 o 
   9  -8   9       44.37      154.25    383.45 o 
 -11  -7   9      277.37     -447.41    447.41 o 
 -10  -7   9      102.87      -73.21    408.44 o 
  -9  -7   9     5638.15     5887.95   1082.39 o 
  -8  -7   9       74.55      123.72    195.99 o 
  -7  -7   9     2536.74     2571.77    254.94 o 
  -6  -7   9     9199.40     9563.31    434.26 o 
  -5  -7   9     6854.97     6151.03    337.31 o 
  -4  -7   9        9.82     -159.40    159.40 o 
  -3  -7   9        6.20       87.82    159.01 o 
  -2  -7   9     3372.09     3533.93    237.09 o 
  -1  -7   9     4092.54     4547.54    223.11 o 
   0  -7   9     3802.60     3852.25    202.03 o 
   1  -7   9        0.07       57.63    122.30 o 
   2  -7   9      504.56      513.98    159.95 o 
   3  -7   9     3059.17     3066.00    235.52 o 
   4  -7   9       22.39      123.63    182.34 o 
   5  -7   9      335.25       -7.87    197.92 o 
   6  -7   9       45.93     -127.10    364.56 o 
   7  -7   9       10.84      210.11    288.54 o 
   8  -7   9       82.09       32.56    317.53 o 
   9  -7   9       54.47      161.37    354.56 o 
  10  -7   9      180.73     -260.33    396.91 o 
 -11  -6   9       41.79     -230.93    446.48 o 
 -10  -6   9     7438.52     7766.67    600.86 o 
  -9  -6   9      189.24       44.72    293.37 o 
  -8  -6   9     2326.49     2555.50    475.65 o 
  -7  -6   9     4651.77     3994.45    296.22 o 
  -6  -6   9      470.97      725.61    182.08 o 
  -5  -6   9     7164.50     7469.28    366.61 o 
  -4  -6   9     8320.85     8128.98    374.04 o 
  -3  -6   9       63.82      428.61    146.45 o 
  -2  -6   9     3651.17     3607.64    244.87 o 
  -1  -6   9    10119.19     9753.10    557.47 o 
   0  -6   9     1635.74     2013.10    253.98 o 
   1  -6   9       58.34       77.39    112.83 o 
   2  -6   9      958.59      865.02    131.60 o 
   3  -6   9      202.09       27.67    156.10 o 
   4  -6   9     4495.46     4309.10    292.88 o 
   5  -6   9        4.91      230.84    188.30 o 
   6  -6   9      589.72      543.96    253.16 o 
   7  -6   9        9.50     -173.68    270.99 o 
   8  -6   9      997.27     1457.20    316.20 o 
   9  -6   9        7.53     -174.42    334.14 o 
  10  -6   9      729.87      690.76    371.98 o 
 -11  -5   9       67.58      122.40    433.47 o 
 -10  -5   9      169.74      247.93    384.37 o 
  -9  -5   9    12608.59    11672.98    530.12 o 
  -8  -5   9     1847.25     2081.00    260.87 o 
  -7  -5   9      563.87      617.82    257.57 o 
  -6  -5   9    10781.02    10929.11    463.36 o 
  -5  -5   9     7802.59     7513.86    359.44 o 
  -4  -5   9      811.78      866.61    145.39 o 
  -3  -5   9     1454.52     1431.97    157.87 o 
  -2  -5   9     7194.51     6831.42    351.21 o 
  -1  -5   9     1986.95     1616.82    154.55 o 
   0  -5   9     2871.59     3076.24    182.81 o 
   1  -5   9       84.04      -67.53    104.49 o 
   2  -5   9      779.37      656.83    153.95 o 
   3  -5   9     6352.18     6177.10    252.66 o 
   4  -5   9       76.29       86.80    153.68 o 
   5  -5   9      640.77      723.26    172.04 o 
   6  -5   9      693.97      567.05    237.15 o 
   7  -5   9      422.02      489.29    260.72 o 
   8  -5   9      286.64      245.65    289.91 o 
   9  -5   9      121.41      349.17    316.20 o 
  10  -5   9       35.15     -157.27    366.07 o 
  11  -5   9      329.17      524.97    410.44 o 
 -11  -4   9      245.24      -38.61    428.29 o 
 -10  -4   9     7169.09     8073.68    594.62 o 
  -9  -4   9      827.36     1043.19    250.68 o 
  -8  -4   9      660.95      793.63    222.03 o 
  -7  -4   9     2458.66     1699.84    329.00 o 
  -6  -4   9       44.95     -170.96    173.76 o 
  -5  -4   9     9537.75     9545.72    404.66 o 
  -4  -4   9     9586.88     9632.47    430.05 o 
  -3  -4   9      407.63      147.42    145.72 o 
  -2  -4   9     2009.81     2008.24    163.54 o 
  -1  -4   9    24131.80    23605.02    631.49 o 
   0  -4   9      176.91      423.70     95.74 o 
   1  -4   9      248.04      124.93    173.80 o 
   2  -4   9     1275.49     1320.09    121.81 o 
   3  -4   9      233.43      226.96    106.19 o 
   4  -4   9      118.81      452.68    154.13 o 
   5  -4   9     1642.13     1642.80    156.00 o 
   6  -4   9      157.44      -40.34    213.58 o 
   7  -4   9      460.13      697.43    251.88 o 
   8  -4   9       57.47     -234.06    275.45 o 
   9  -4   9       42.72      296.60    315.19 o 
  10  -4   9     1338.92     1698.11    795.79 o 
  11  -4   9      177.03      -61.93    391.45 o 
 -11  -3   9       34.32      -72.95    416.43 o 
 -10  -3   9       45.27      319.30    860.37 o 
  -9  -3   9     8734.65     9345.72    641.36 o 
  -8  -3   9     2516.72     2299.11    238.80 o 
  -7  -3   9      836.13     1206.36    407.10 o 
  -6  -3   9     8277.77     8711.17    616.52 o 
  -5  -3   9     5361.05     5024.86    353.61 o 
  -4  -3   9        2.44     -128.58    139.31 o 
  -3  -3   9      882.43      567.74    126.57 o 
  -2  -3   9     8350.02     7636.24    314.78 o 
  -1  -3   9     4443.44     4304.48    328.85 o 
   0  -3   9     4945.08     5030.08    244.98 o 
   1  -3   9      293.48      340.45     92.47 o 
   2  -3   9     3744.99     3569.25    196.65 o 
   3  -3   9        4.48       -9.28     97.98 o 
   4  -3   9       35.67      -12.49    106.58 o 
   5  -3   9      536.85      468.74    123.24 o 
   6  -3   9       83.51      254.31    157.49 o 
   7  -3   9      862.20     1321.64    274.99 o 
   8  -3   9      199.76      486.14    262.01 o 
   9  -3   9        2.15     -256.28    527.05 o 
  10  -3   9      611.48      746.26    340.38 o 
  11  -3   9      669.38      746.31    376.65 o 
 -11  -2   9      115.12       -8.79    620.80 o 
 -10  -2   9     6089.99     6301.85    527.85 o 
  -9  -2   9      381.22      486.97    250.50 o 
  -8  -2   9     1008.79     1038.47    222.16 o 
  -7  -2   9      471.77      600.00    186.92 o 
  -6  -2   9      138.14     -164.60    164.60 o 
  -5  -2   9     5270.73     5090.27    345.41 o 
  -4  -2   9     4609.87     4549.20    285.91 o 
  -3  -2   9      827.69      811.73    124.84 o 
  -2  -2   9     2011.83     2222.50    165.84 o 
  -1  -2   9    19547.83    19233.00    518.63 o 
   0  -2   9     1146.85     1071.07    103.93 o 
   1  -2   9        3.16       63.59     84.67 o 
   2  -2   9      961.50      949.89    118.47 o 
   3  -2   9      195.95      304.97     96.42 o 
   4  -2   9       32.33      136.55    187.63 o 
   5  -2   9       57.52      -48.74    109.24 o 
   6  -2   9      736.37      674.85    152.46 o 
   7  -2   9     3845.99     3839.49    273.08 o 
   8  -2   9      922.90     1142.80    267.66 o 
   9  -2   9      268.59     -358.27    697.88 o 
  10  -2   9     1994.60     1765.35    342.76 o 
  11  -2   9      698.50      339.54    369.03 o 
  12  -2   9      155.25      239.81    415.12 o 
 -11  -1   9       63.42     -206.42    674.96 o 
 -10  -1   9       97.11      475.31    359.14 o 
  -9  -1   9     9976.16    10165.75    484.13 o 
  -8  -1   9      828.88      717.06    218.29 o 
  -7  -1   9      529.65      480.92    189.94 o 
  -6  -1   9     7170.25     7067.88    345.96 o 
  -5  -1   9     2642.65     2568.96    200.23 o 
  -4  -1   9        7.82      218.71    125.96 o 
  -3  -1   9     2475.88     2927.57    195.60 o 
  -2  -1   9     1460.85     1258.60     99.80 o 
  -1  -1   9       14.68       46.49     80.58 o 
   0  -1   9     6778.95     7154.99    242.54 o 
   1  -1   9      233.15      243.38     80.55 o 
   2  -1   9        0.77       -7.42     95.62 o 
   3  -1   9       26.23      104.00    126.29 o 
   4  -1   9      161.67      290.81    180.41 o 
   5  -1   9      467.54      617.81    109.59 o 
   6  -1   9      705.50      969.90    174.59 o 
   7  -1   9     3451.32     3067.73    226.08 o 
   8  -1   9      973.78     1218.25    199.16 o 
   9  -1   9      421.34      271.70    260.03 o 
  10  -1   9       43.12      -65.88    708.30 o 
  11  -1   9     1125.10     1607.75    370.90 o 
  12  -1   9     1574.07     1277.67    410.44 o 
 -11   0   9        2.78     -179.94    416.86 o 
 -10   0   9     3317.79     3799.24    409.91 o 
  -9   0   9     1367.70      779.43    258.43 o 
  -8   0   9     1685.73     1478.22    226.39 o 
  -7   0   9       35.19      228.32    187.28 o 
  -6   0   9     2353.16     2492.76    215.65 o 
  -5   0   9     1605.02     1737.97    172.91 o 
  -4   0   9     4946.19     4564.96    243.98 o 
  -3   0   9     1610.89     1798.75    138.58 o 
  -2   0   9     3908.00     4063.64    172.35 o 
  -1   0   9     4365.76     4431.13    212.29 o 
   0   0   9      698.56      728.98    134.71 o 
   1   0   9      306.16      243.71     77.94 o 
   2   0   9      482.91      415.75     82.10 o 
   3   0   9      121.51      280.47     84.05 o 
   4   0   9       24.81       -4.65     88.87 o 
   5   0   9     2995.05     2976.82    171.38 o 
   6   0   9       37.91      201.04    141.27 o 
   7   0   9     6203.80     6331.02    360.87 o 
   8   0   9     1846.30     1960.94    232.40 o 
   9   0   9      538.44      571.10    210.62 o 
  10   0   9     2517.66     2719.87    283.02 o 
  11   0   9      118.81      734.76    342.76 o 
  12   0   9      232.90       97.61    391.45 o 
 -11   1   9      475.08      339.73    893.70 o 
 -10   1   9        2.47     -105.55    366.19 o 
  -9   1   9     7511.13     6636.57    408.59 o 
  -8   1   9      518.35      432.84    221.15 o 
  -7   1   9        1.80      205.47    189.18 o 
  -6   1   9     5852.89     5847.84    348.08 o 
  -5   1   9     1092.94     1061.09    132.75 o 
  -4   1   9     2436.92     2303.70    152.11 o 
  -3   1   9      733.45      446.35     94.26 o 
  -2   1   9      452.25      786.14     94.06 o 
  -1   1   9      590.21      812.71    112.46 o 
   0   1   9     1222.90     1439.49    227.92 o 
   1   1   9      265.03      366.62     92.01 o 
   2   1   9     2012.16     2086.91    129.90 o 
   3   1   9      122.65      210.60     82.37 o 
   4   1   9      288.80      240.92     85.72 o 
   5   1   9     1112.24     1233.42    111.45 o 
   6   1   9       97.10       79.52    145.26 o 
   7   1   9     3594.64     3389.24    240.87 o 
   8   1   9     2039.84     2052.83    306.11 o 
   9   1   9      965.75      931.70    214.32 o 
  10   1   9      597.64      564.98    239.67 o 
  11   1   9     4230.15     4097.98    400.11 o 
  12   1   9     1687.58     2554.66    407.96 o 
 -11   2   9       99.04      236.93    428.77 o 
 -10   2   9     1412.35     1469.98    375.14 o 
  -9   2   9     1185.08     1088.48    260.00 o 
  -8   2   9     1506.69     1510.77    234.05 o 
  -7   2   9        1.39       40.58    685.38 o 
  -6   2   9        4.70      174.07    147.12 o 
  -5   2   9     1333.27     1531.36    140.37 o 
  -4   2   9     1421.47     1200.96    120.48 o 
  -3   2   9      385.60      461.21     96.46 o 
  -2   2   9     1082.27     1175.53     97.30 o 
  -1   2   9      305.42      156.30     69.68 o 
   0   2   9     1942.05     2149.52    192.44 o 
   1   2   9     1405.01     1461.36    145.53 o 
   2   2   9      298.48      309.76     75.59 o 
   3   2   9      403.44      463.04     86.00 o 
   4   2   9       12.52       58.87     72.62 o 
   5   2   9     3125.36     3177.97    160.88 o 
   6   2   9      231.98       45.11    276.77 o 
   7   2   9     4252.88     4265.26    270.76 o 
   8   2   9     4924.37     4764.38    298.03 o 
   9   2   9      451.08      588.51    199.49 o 
  10   2   9     4012.41     3676.32    338.18 o 
  11   2   9     1669.71     1895.37    453.62 o 
  12   2   9       99.81      436.93    295.91 o 
  13   2   9      460.19     1101.71    733.29 o 
 -11   3   9     1616.93     1458.25    704.13 o 
 -10   3   9      733.17      905.51    377.40 o 
  -9   3   9     2563.89     3225.24    362.47 o 
  -8   3   9     4475.72     4914.77    372.58 o 
  -7   3   9      245.74      149.81    206.27 o 
  -6   3   9     4157.88     4434.06    268.21 o 
  -5   3   9      133.48      180.29    134.11 o 
  -4   3   9       68.31       88.80    108.83 o 
  -3   3   9      470.32      406.28     94.56 o 
  -2   3   9      294.36      368.70     90.21 o 
  -1   3   9       10.41      142.36     77.58 o 
   0   3   9       54.52       98.13     63.13 o 
   1   3   9       79.20       95.38     62.22 o 
   2   3   9     1847.50     1846.00    140.12 o 
   3   3   9      749.69      758.52     83.46 o 
   4   3   9     1054.76     1015.17     96.22 o 
   5   3   9     5966.08     6279.77    227.94 o 
   6   3   9      203.39      249.79    214.13 o 
   7   3   9     3542.00     3241.42    229.57 o 
   8   3   9      995.10      922.47    180.12 o 
   9   3   9     2667.18     2733.31    239.67 o 
  10   3   9      252.21      352.00    230.27 o 
  11   3   9     2787.59     2039.68    507.27 o 
  12   3   9     2961.70     2884.91    321.38 o 
  13   3   9     2771.31     2906.77    351.58 o 
 -11   4   9       44.02      249.99    687.46 o 
 -10   4   9      437.33      145.83    604.13 o 
  -9   4   9     2718.81     3480.95    306.00 o 
  -8   4   9      169.44      296.05    227.39 o 
  -7   4   9     2708.97     2813.51    221.50 o 
  -6   4   9     1256.60     1523.97    164.68 o 
  -5   4   9      415.97      548.17    135.23 o 
  -4   4   9     3083.35     3012.92    183.10 o 
  -3   4   9      539.38      740.37    135.31 o 
  -2   4   9      161.48      102.98    191.84 o 
  -1   4   9        1.71      -53.20    115.46 o 
   0   4   9      806.87      881.46    104.17 o 
   1   4   9      762.77      811.81     96.72 o 
   2   4   9     2378.94     2272.03    170.79 o 
   3   4   9       15.74       57.92    115.95 o 
   4   4   9      347.72      439.43     74.16 o 
   5   4   9     4913.54     4589.26    185.69 o 
   6   4   9      363.31      378.35    127.45 o 
   7   4   9     2102.69     1932.29    257.52 o 
   8   4   9    12025.96    11989.25    477.54 o 
   9   4   9      335.40      303.56    196.52 o 
  10   4   9      151.14     -222.59    222.59 o 
  11   4   9     1192.30     1430.82    267.09 o 
  12   4   9       69.76     -169.32    294.55 o 
  13   4   9     1322.85     1248.42    329.58 o 
 -10   5   9      243.50     1049.94    604.13 o 
  -9   5   9     2002.43     2515.02    304.19 o 
  -8   5   9     3255.35     3128.44    280.39 o 
  -7   5   9       73.78       82.64    182.75 o 
  -6   5   9     1103.11     1532.27    200.26 o 
  -5   5   9     2348.55     2600.27    177.85 o 
  -4   5   9       31.10       40.52    113.99 o 
  -3   5   9     3673.11     3780.06    209.59 o 
  -2   5   9      621.42      627.22    129.30 o 
  -1   5   9     7657.72     7675.58    300.07 o 
   0   5   9      100.99      120.18     90.20 o 
   1   5   9      404.31      378.77    177.84 o 
   2   5   9     5081.86     5157.31    185.28 o 
   3   5   9     2998.57     2812.26    143.10 o 
   4   5   9    17312.97    17908.55    487.04 o 
   5   5   9     1194.36     1209.91     96.19 o 
   6   5   9       31.57      162.39    128.23 o 
   7   5   9     4644.36     4313.97    254.72 o 
   8   5   9     1505.55     1864.59    225.35 o 
   9   5   9     6548.40     6359.21    356.77 o 
  10   5   9      584.78      569.22    223.24 o 
  11   5   9     1930.90     2414.83    273.58 o 
  12   5   9     5100.95     5286.59    380.78 o 
  13   5   9     4976.84     5767.75    427.23 o 
  -9   6   9     1105.46     1384.64    358.12 o 
  -8   6   9      610.84      491.48    219.40 o 
  -7   6   9      472.17      360.98    247.00 o 
  -6   6   9     1323.66     1323.26    170.26 o 
  -5   6   9      481.48      856.69    142.77 o 
  -4   6   9      768.70      771.24    147.81 o 
  -3   6   9      331.16      123.70    117.04 o 
  -2   6   9      133.27      374.23    126.89 o 
  -1   6   9     1615.34     1867.00    208.09 o 
   0   6   9     1655.30     1826.72    144.47 o 
   1   6   9      322.31      380.88     90.46 o 
   2   6   9      900.50     1048.92     87.27 o 
   3   6   9     1288.56     1321.16     93.32 o 
   4   6   9    10076.38    10010.55    306.24 o 
   5   6   9     6866.27     6681.69    237.24 o 
   6   6   9     7201.13     6920.15    307.08 o 
   7   6   9      305.14      334.16    149.10 o 
   8   6   9    21469.14    20538.37    689.58 o 
   9   6   9     5288.26     5747.42    325.50 o 
  10   6   9      686.26      514.40    221.44 o 
  11   6   9     1708.63     1630.09    401.42 o 
  12   6   9      921.98      670.28    295.34 o 
  13   6   9     1767.06     2365.85    357.92 o 
  -9   7   9     1907.51     2758.18    537.47 o 
  -8   7   9     1017.95     1132.21    265.98 o 
  -7   7   9      511.83      459.88    205.52 o 
  -6   7   9       85.28       23.91    167.82 o 
  -5   7   9     1802.53     2137.11    278.44 o 
  -4   7   9        4.35       53.90    123.22 o 
  -3   7   9      283.76      232.49    106.20 o 
  -2   7   9      353.61      562.66    119.67 o 
  -1   7   9      182.39      188.63    107.32 o 
   0   7   9        7.58      -96.16     96.16 o 
   1   7   9     1290.20     1510.13    172.30 o 
   2   7   9      250.27      117.47    112.71 o 
   3   7   9    10484.73    10371.14    315.48 o 
   4   7   9     5353.19     5288.27    202.09 o 
   5   7   9     2402.23     2337.45    188.21 o 
   6   7   9       49.16      133.30     95.02 o 
   7   7   9     3780.37     3389.06    226.92 o 
   8   7   9      886.77      763.04    179.98 o 
   9   7   9     5498.84     6020.93    477.37 o 
  10   7   9      368.02      572.84    269.58 o 
  11   7   9     1000.09     1640.84    318.36 o 
  12   7   9     6495.83     7029.36    540.14 o 
  13   7   9     5976.20     6444.96    819.88 o 
  -9   8   9     1111.11      899.18    402.77 o 
  -8   8   9      626.18      619.89    346.43 o 
  -7   8   9       39.10      342.27    237.59 o 
  -6   8   9      120.35       30.22    208.78 o 
  -5   8   9      320.14      278.13    150.50 o 
  -4   8   9       51.99     -100.19    125.65 o 
  -3   8   9      232.04      375.26    110.61 o 
  -2   8   9     1730.34     1765.80    133.17 o 
  -1   8   9     1131.42     1217.64    132.92 o 
   0   8   9      999.51     1102.64    130.96 o 
   1   8   9      510.07      364.89    123.17 o 
   2   8   9     1878.29     1924.17    204.26 o 
   3   8   9       50.54      209.03     81.16 o 
   4   8   9     8429.43     8513.80    283.28 o 
   5   8   9     3724.31     3313.45    199.66 o 
   6   8   9     3330.95     3443.77    188.77 o 
   7   8   9     2089.82     2178.32    214.26 o 
   8   8   9    41543.76    41824.64   1259.43 o 
   9   8   9        8.75      159.16    190.47 o 
  10   8   9      436.08      735.40    223.56 o 
  11   8   9     3471.08     3575.99    309.59 o 
  12   8   9       84.35      157.86    293.38 o 
  13   8   9      351.08      388.32    335.10 o 
  -9   9   9      216.37      337.48    624.97 o 
  -8   9   9     1794.63     2114.23    378.90 o 
  -7   9   9      193.36      681.77    318.54 o 
  -6   9   9       16.57      -71.93    217.65 o 
  -5   9   9      484.56      269.33    242.92 o 
  -4   9   9     2351.31     2133.31    233.33 o 
  -3   9   9       78.95       69.84    115.98 o 
  -2   9   9     1749.46     1649.27    125.10 o 
  -1   9   9      229.84      293.28     92.14 o 
   0   9   9      448.83      523.81    113.60 o 
   1   9   9     9640.67     9726.93    371.01 o 
   2   9   9       50.18       58.48     79.18 o 
   3   9   9     2834.30     2983.16    161.22 o 
   4   9   9    12743.13    12917.50    387.94 o 
   5   9   9       78.24      118.17     93.32 o 
   6   9   9     2169.27     1915.13    173.20 o 
   7   9   9     6367.11     6124.17    310.28 o 
   8   9   9     3473.89     2925.00    234.21 o 
   9   9   9     6589.35     6380.48    351.58 o 
  10   9   9       11.87       44.48    224.07 o 
  11   9   9     5054.73     5138.84    369.02 o 
  12   9   9     5165.02     5120.82    426.27 o 
  13   9   9     3410.37     3904.18    472.79 o 
  -9  10   9      704.56      474.97    654.13 o 
  -8  10   9      413.39      190.76    391.65 o 
  -7  10   9      188.83       86.00    337.52 o 
  -6  10   9      992.41      312.36    305.50 o 
  -5  10   9      506.58      434.84    203.24 o 
  -4  10   9      337.64      158.13    233.68 o 
  -3  10   9       41.11      221.26    124.84 o 
  -2  10   9      636.46      694.29    116.48 o 
  -1  10   9     3688.00     3734.52    241.15 o 
   0  10   9        4.45      -70.12     87.85 o 
   1  10   9       88.62      128.01    154.89 o 
   2  10   9        0.66      106.67     86.55 o 
   3  10   9      393.80      403.94     91.63 o 
   4  10   9     1033.91      956.71    205.67 o 
   5  10   9    13562.35    13456.37    407.44 o 
   6  10   9     3352.72     3052.48    177.83 o 
   7  10   9     2953.13     2925.44    208.20 o 
   8  10   9    29970.44    30449.68    964.52 o 
   9  10   9     1181.77      982.89    206.65 o 
  10  10   9        1.98      282.97    227.92 o 
  11  10   9     2762.90     3168.77    300.28 o 
  12  10   9       34.16      161.35    296.01 o 
  13  10   9       80.65      459.63    631.22 o 
  -9  11   9      384.88       12.50    687.46 o 
  -8  11   9     1059.88      720.73    522.89 o 
  -7  11   9      301.97      291.65    504.14 o 
  -6  11   9      166.61       90.35    341.65 o 
  -5  11   9      651.94      910.16    280.42 o 
  -4  11   9       48.45      -40.74    244.93 o 
  -3  11   9       11.58     -147.95    190.03 o 
  -2  11   9      101.16      105.51    241.26 o 
  -1  11   9      436.48      292.87    110.44 o 
   0  11   9     2514.39     2348.43    151.55 o 
   1  11   9     8994.15     9389.58    310.39 o 
   2  11   9     1818.69     1647.59    126.68 o 
   3  11   9     5622.64     5303.85    223.26 o 
   4  11   9     7820.22     7973.29    284.54 o 
   5  11   9     4787.50     4815.18    247.16 o 
   6  11   9      552.92      632.36    115.06 o 
   7  11   9       89.90      202.40    162.87 o 
   8  11   9      528.51      384.79    179.42 o 
   9  11   9     8642.63     8799.81    498.81 o 
  10  11   9     4322.15     4113.68    319.92 o 
  11  11   9     2119.01     2475.10    328.06 o 
  12  11   9     7128.97     6732.08    747.88 o 
  13  11   9     2245.25     1653.02    443.32 o 
  -8  12   9       11.88      280.84    418.80 o 
  -7  12   9       21.10     -299.71    464.56 o 
  -6  12   9        1.95      151.49    852.04 o 
  -5  12   9      291.20      355.86    298.95 o 
  -4  12   9      990.47      933.14    545.80 o 
  -3  12   9       17.78     -109.71    239.99 o 
  -2  12   9      512.31      602.07    162.43 o 
  -1  12   9     3483.25     3542.29    239.31 o 
   0  12   9     2552.03     2590.87    281.02 o 
   1  12   9      141.75      191.18    104.78 o 
   2  12   9      619.46      622.50    106.50 o 
   3  12   9      111.67      106.46    104.27 o 
   4  12   9      266.46      204.32    108.15 o 
   5  12   9    10744.24    10989.15    367.05 o 
   6  12   9     9313.29     9270.26    324.34 o 
   7  12   9     1402.89     1398.49    184.61 o 
   8  12   9     6379.68     6519.85    642.11 o 
   9  12   9     2107.78     2243.09    238.55 o 
  10  12   9      482.30      705.53    236.12 o 
  11  12   9     1571.82     1221.92    420.04 o 
  12  12   9       26.30      253.25    392.90 o 
  13  12   9      252.09      518.47    444.75 o 
  -8  13   9      748.75      112.93    664.55 o 
  -7  13   9      144.08     -248.41    388.49 o 
  -6  13   9       74.27      456.36    348.74 o 
  -5  13   9      171.73     -311.43    311.43 o 
  -4  13   9      444.57      399.31    284.14 o 
  -3  13   9      466.76      345.55    259.21 o 
  -2  13   9      105.77      233.24    231.14 o 
  -1  13   9      992.02      905.92    164.28 o 
   0  13   9     1709.86     1980.83    184.91 o 
   1  13   9     5736.34     5511.55    245.79 o 
   2  13   9     2100.67     1951.57    142.09 o 
   3  13   9     6253.23     5916.81    390.89 o 
   4  13   9     2975.02     3214.59    188.35 o 
   5  13   9     5597.70     5463.57    250.57 o 
   6  13   9      440.68      513.78    143.13 o 
   7  13   9     2288.98     1957.42    201.86 o 
   8  13   9      952.02      686.78    200.58 o 
   9  13   9     8786.10     8388.07    445.11 o 
  10  13   9     5392.94     5012.48    356.49 o 
  11  13   9      524.85      925.34    365.00 o 
  12  13   9     3839.99     4061.17    467.74 o 
  13  13   9     4058.99     3915.39    493.31 o 
  -7  14   9      155.83      401.15    483.31 o 
  -6  14   9      641.27      193.68    395.81 o 
  -5  14   9      471.95      810.35    338.19 o 
  -4  14   9     1417.58     1585.02    309.63 o 
  -3  14   9     2643.51     2857.58    333.32 o 
  -2  14   9      487.27      535.82    244.93 o 
  -1  14   9      453.70      663.11    229.74 o 
   0  14   9     1459.75     1566.83    236.61 o 
   1  14   9       44.14        6.88    231.12 o 
   2  14   9      341.13      183.32    124.06 o 
   3  14   9       46.04      220.01    123.72 o 
   4  14   9     3279.36     3365.31    205.37 o 
   5  14   9     3509.69     3367.84    204.63 o 
   6  14   9     8800.57     8108.17    330.76 o 
   7  14   9     2042.36     1733.58    199.24 o 
   8  14   9     6158.69     5879.74    342.76 o 
   9  14   9     4738.62     5027.02    342.01 o 
  10  14   9     1004.35      483.86    251.94 o 
  11  14   9       59.71      164.10    371.18 o 
  12  14   9      734.23     1066.38    427.07 o 
  -7  15   9      735.93      889.56    454.60 o 
  -6  15   9      424.98      271.71    397.82 o 
  -5  15   9      604.96      290.26    360.62 o 
  -4  15   9     1059.52     1513.78    331.51 o 
  -3  15   9      539.53      522.86    292.60 o 
  -2  15   9     2716.61     2434.97    324.03 o 
  -1  15   9       26.71     -222.96    241.37 o 
   0  15   9        8.54     -229.57    229.57 o 
   1  15   9    20494.71    20130.94    909.22 o 
   2  15   9     1486.76     1501.12    182.69 o 
   3  15   9     1525.23     1717.37    356.61 o 
   4  15   9     8258.81     7718.67    310.50 o 
   5  15   9     1811.09     2046.41    163.77 o 
   6  15   9       33.51       -4.41    144.32 o 
   7  15   9      329.15      682.19    194.50 o 
   8  15   9     3824.36     3519.94    272.44 o 
   9  15   9     4149.67     4635.00    337.70 o 
  10  15   9     4828.13     5038.36    459.14 o 
  11  15   9     2190.87     1967.04    403.59 o 
  12  15   9      447.31     1226.92    435.28 o 
  -6  16   9      103.18     -431.24    431.24 o 
  -5  16   9       24.15     -255.40    394.48 o 
  -4  16   9      631.45      300.00    735.38 o 
  -3  16   9      267.81      174.57    319.56 o 
  -2  16   9      601.09      315.77    287.24 o 
  -1  16   9       75.05      252.23    393.73 o 
   0  16   9     5450.17     5638.61    446.39 o 
   1  16   9      750.43      980.61    238.58 o 
   2  16   9     5867.85     5396.35    406.05 o 
   3  16   9      517.71      691.19    175.47 o 
   4  16   9     1035.62     1087.37    164.16 o 
   5  16   9    14458.37    14334.80    472.52 o 
   6  16   9     5337.32     5144.07    301.89 o 
   7  16   9      122.22       97.15    230.11 o 
   8  16   9     9267.75     9233.67    438.30 o 
   9  16   9     2739.07     2604.14    273.28 o 
  10  16   9      379.66      377.23    354.78 o 
  11  16   9        0.76      138.04    779.12 o 
  12  16   9       10.99      741.09    533.30 o 
  -5  17   9        2.94     -127.03    429.14 o 
  -4  17   9        8.79     -339.75    374.12 o 
  -3  17   9       24.96     -195.53    437.48 o 
  -2  17   9      101.33     -201.67    310.81 o 
  -1  17   9      846.78     1021.50    289.29 o 
   0  17   9     1057.01     1961.03    360.40 o 
   1  17   9     5684.36     5784.91    443.38 o 
   2  17   9     3341.32     3492.82    322.11 o 
   3  17   9      893.92      300.65    435.39 o 
   4  17   9     6296.29     5791.64    338.65 o 
   5  17   9     8703.37     8606.05    547.43 o 
   6  17   9     2119.22     2490.92    195.66 o 
   7  17   9        9.27      301.86    219.09 o 
   8  17   9     3547.13     2974.38    280.57 o 
   9  17   9    15424.53    14493.19    746.80 o 
  10  17   9     2182.04     2578.38    681.21 o 
  11  17   9      293.02     -112.23    420.52 o 
  -5  18   9      112.87       96.75    499.97 o 
  -4  18   9     2028.44     1977.90    466.64 o 
  -3  18   9      686.24     1094.47    439.56 o 
  -2  18   9      414.20      381.76    332.56 o 
  -1  18   9       41.40      -86.40    343.73 o 
   0  18   9     2862.50     2621.94    341.65 o 
   1  18   9      192.18      420.81    271.04 o 
   2  18   9      726.40      497.37    254.83 o 
   3  18   9        7.57     -242.72    242.72 o 
   4  18   9      248.33      396.58    238.58 o 
   5  18   9    10943.28    10788.46    485.88 o 
   6  18   9     7430.81     7697.99    406.97 o 
   7  18   9        5.72     -143.76    302.96 o 
   8  18   9    12771.42    13136.01    568.17 o 
   9  18   9     3175.69     2860.51    379.19 o 
  10  18   9       25.63     -193.81    391.91 o 
  11  18   9      503.96      204.65    444.13 o 
  -4  19   9     1278.05     1319.01    516.64 o 
  -3  19   9      726.97      204.08    396.18 o 
  -2  19   9       81.30     -199.17    568.72 o 
  -1  19   9      204.36      767.55    331.19 o 
   0  19   9     2135.40     1978.66    331.43 o 
   1  19   9     5103.49     5291.40    486.78 o 
   2  19   9     3863.98     3852.77    363.04 o 
   3  19   9     2525.74     2663.79    315.88 o
[truncated: 385,652 more chars]
